# Supplementary material for: Multi-Omics Revealed Molecular Mechanisms Underlying Guard Cell Systemic Acquired Resistance
Source: Int J Mol Sci. 2020 Dec 27;22(1):191. doi: 10.3390/ijms22010191 (PMC7795379; doi:10.3390/ijms22010191)
Supplement: Supplementary file 1 [file ijms-22-00191-s001.zip]

Archive with 1 entries (1 files):
- ijms-1051402-supplementary.xlsx
