# Supplementary material for: Multi-Omics Revealed Molecular Mechanisms Underlying Guard Cell Systemic Acquired Resistance
Source: Int J Mol Sci. 2020 Dec 27;22(1):191. doi: 10.3390/ijms22010191 (PMC7795379; doi:10.3390/ijms22010191)
Supplement: Supplementary file 1 [file ijms-22-00191-s001.zip › ijms-1051402-supplementary.xlsx]

## Sheet: Proteins
Protein FDR Confidence: Combined		Accession	Description	Sum PEP Score	Coverage [%]	# Unique Peptides	# AAs	MW [kDa]	Biological Process	Cellular Component	Molecular Function	Pfam IDs	GO Accessions	Entrez Gene ID	Ensembl Gene ID	Gene Symbol	KEGG Pathway Accessions	KEGG Pathways	Reactome Pathways	WikiPathways		Abundance: F1: Sample, Mock	NORMALIZED Abundance: F1: Sample, Mock	Abundance: F2: Sample, Mock	NORMALIZED Abundance: F2: Sample, Mock	Abundance: F3: Sample, Mock	NORMALIZED Abundance: F3: Sample, Mock	AVERAGE MOCK NORMALIZED	Abundance: F4: Sample, Prime	NORMALIZED Abundance: F4: Sample, Prime	Abundance: F5: Sample, Prime	NORMALIZEDAbundance: F5: Sample, Prime	Abundance: F6: Sample, Prime	NORMALIZED Abundance: F6: Sample, Prime	AVERAGE PRIME NORMALIZED	RATIO (P/M)		NORMALIZED Abundance: F1: Sample, Mock	NORMALIZED Abundance: F2: Sample, Mock	NORMALIZED Abundance: F3: Sample, Mock		AVERAGE MOCK NORMALIZED		NORMALIZED Abundance: F4: Sample, Prime	NORMALIZEDAbundance: F5: Sample, Prime	NORMALIZED Abundance: F6: Sample, Prime		AVERAGE PRIME NORMALIZED	RATIO (P/M)
High	AT5G49360	AT5G49360.1	beta-xylosidase 1	46.886	17	11	774	83.5	metabolic process	extracellular	catalytic activity	Pf00933, Pf01915, Pf14310	[GO:0004553]; GO:0016798; GO:0016787; GO:0003824; GO:0003674 [GO:0005576]; GO:0005575 [GO:0005578]; GO:0031012; GO:0044421; GO:0005575; GO:0005576 [GO:0005975]; GO:0044238; GO:0071704; GO:0008152; GO:0008150 [GO:0008152]; GO:0008150 [GO:0008933]; GO:0016757; GO:0061783; GO:0016740; GO:0003824; GO:0003674 [GO:0009505]; GO:0005618; GO:0030312; GO:0044464; GO:0071944; GO:0005575; GO:0005623 [GO:0010…	834996	AT5G49360	BXL1						4.38334e+07	4.38334e+07	2.38682e+07	3.53813e+07	1.37975e+07	2.3247e+07	3.41539e+07	8.06787e+06	1.26414e+07	1.6353e+07	1.39865e+07	2.77381e+07	1.82838e+07	1.49706e+07	0.438327		4.38334e+07	3.53813e+07	2.3247e+07		3.41539e+07		1.26414e+07	1.39865e+07	1.82838e+07		1.49706e+07	0.438327
High	AT4G12730	AT4G12730.1	FASCICLIN-like arabinogalactan 2	9.734	8	3	403	43.4		membrane		Pf02469	[GO:0005774]; GO:0044437; GO:0098588; GO:0098805; GO:0005773; GO:0044444; GO:0044446; GO:0031090; GO:0016020; GO:0043231; GO:0005737; GO:0044424; GO:0043229; GO:0044422; GO:0043227; GO:0005575; GO:0005622; GO:0044464; GO:0043226; GO:0005623 [GO:0005886]; GO:0016020; GO:0044464; GO:0071944; GO:0005575; GO:0005623 [GO:0016020]; GO:0005575 [GO:0031225]; GO:0031224; GO:0044425; GO:0005575; GO:0016020…	826885	AT4G12730	FLA2						1.78958e+06	1.78958e+06	1.78265e+06	2.64253e+06	1.92044e+06	3.2357e+06	2.55594e+06	850281	1.33229e+06	1.10422e+06	944421	2.1223e+06	1.39893e+06	1.22522e+06	0.479361		1.78958e+06	2.64253e+06	3.2357e+06		2.55594e+06		1.33229e+06	944421	1.39893e+06		1.22522e+06	0.479361
High	AT2G37640	AT2G37640.1	Barwin-like endoglucanases superfamily protein	4.278	6	2	262	28.2	cell growth;cell organization and biogenesis;response to stimulus	extracellular;membrane		Pf01357, Pf03330	[GO:0005576]; GO:0005575 [GO:0005618]; GO:0030312; GO:0044464; GO:0071944; GO:0005575; GO:0005623 [GO:0006949]; GO:0009987; GO:0048646; GO:0008150; GO:0009653; GO:0032502; GO:0048856 [GO:0009664]; GO:0071555; GO:0071669; GO:0045229; GO:0071554; GO:0016043; GO:0009987; GO:0071840; GO:0008150 [GO:0009739]; GO:0001101; GO:0009725; GO:0033993; GO:1901700; GO:0042221; GO:0009719; GO:0010033; GO:005089…	818341	AT2G37640	EXP3						7.45054e+06	7.45054e+06	4.49333e+06	6.66075e+06	4.53942e+06	7.64836e+06	7.25322e+06	2.61947e+06	4.1044e+06	2.32255e+06	1.98644e+06	8947894	5.89808e+06	3.99631e+06	0.55097		7.45054e+06	6.66075e+06	7.64836e+06		7.25322e+06		4.1044e+06	1.98644e+06	5.89808e+06		3.99631e+06	0.55097
High	AT4G20260	AT4G20260.4	plasma-membrane associated cation-binding protein 1	39.405	40	6	226	24.7	cell communication;cell organization and biogenesis;defense response;metabolic process;regulation of biological process;response to stimulus;transport	membrane;vacuole	metal ion binding;protein binding	Pf05558	[GO:0005507]; GO:0046914; GO:0046872; GO:0043169; GO:0043167; GO:0005488; GO:0003674 [GO:0005509]; GO:0046872; GO:0043169; GO:0043167; GO:0005488; GO:0003674 [GO:0005515]; GO:0005488; GO:0003674 [GO:0005516]; GO:0005515; GO:0005488; GO:0003674 [GO:0005546]; GO:1902936; GO:1901981; GO:0035091; GO:0005543; GO:0008289; GO:0043168; GO:0005488; GO:0043167; GO:0003674 [GO:0005547]; GO:1901981; GO:00350…	827773	AT4G20260	PCAP1						8.10632e+06	8.10632e+06	7.63268e+06	1.13144e+07	5.21309e+06	8.78342e+06	9.40138e+06	4.08117e+06	6.39472e+06	5.83605e+06	4.99148e+06	8.21207e+06	5.41306e+06	5.59975e+06	0.595631		8.10632e+06	1.13144e+07	8.78342e+06		9.40138e+06		6.39472e+06	4.99148e+06	5.41306e+06		5.59975e+06	0.595631
High	AT1G18080	AT1G18080.1	Transducin/WD40 repeat-like superfamily protein	13.006	14	3	327	35.7	cellular component movement;regulation of biological process;response to stimulus;transport	cytoplasm;cytosol;membrane;nucleus;ribosome	nucleotide binding;protein binding;signal transducer activity;structural molecule activity;transporter activity	Pf00400	[GO:0000166]; GO:0036094; GO:1901265; GO:0005488; GO:0097159; GO:1901363; GO:0003674 [GO:0003735]; GO:0005198; GO:0003674 [GO:0004871]; GO:0003674 [GO:0005078]; GO:0019900; GO:0032947; GO:0035591; GO:0019899; GO:0005198; GO:0005515; GO:0060090; GO:0003674; GO:0005488 [GO:0005215]; GO:0003674 [GO:0005515]; GO:0005488; GO:0003674 [GO:0005634]; GO:0043231; GO:0043227; GO:0043229; GO:0043226; GO:0044…	838388	AT1G18080	ATARCA						7.33212e+06	7.33212e+06	4.41777e+06	6.54873e+06	4.22955e+06	7.12627e+06	7.00237e+06	2.63957e+06	4.1359e+06	4.68257e+06	4.00493e+06	7.80244e+06	5.14304e+06	4.42796e+06	0.632351		7.33212e+06	6.54873e+06	7.12627e+06		7.00237e+06		4.1359e+06	4.00493e+06	5.14304e+06		4.42796e+06	0.632351
High	AT1G72150	AT1G72150.1	PATELLIN 1	17.411	12	5	573	64	cell division;cell growth;cell organization and biogenesis;transport	cytoplasm;cytosol;extracellular;Golgi;membrane;nucleus;vacuole	protein binding;transporter activity	Pf00650, Pf03765, Pf13716	[GO:0002020]; GO:0019899; GO:0005515; GO:0005488; GO:0003674 [GO:0005215]; GO:0003674 [GO:0005634]; GO:0043231; GO:0043227; GO:0043229; GO:0043226; GO:0044424; GO:0005575; GO:0005622; GO:0044464; GO:0005623 [GO:0005737]; GO:0044424; GO:0005622; GO:0044464; GO:0005575; GO:0005623 [GO:0005773]; GO:0043231; GO:0044444; GO:0043227; GO:0043229; GO:0005737; GO:0044424; GO:0043226; GO:0005622; GO:004446…	843546	AT1G72150	PATL1						2.75313e+06	2.75313e+06	2.06506e+06	3.06116e+06	1.22563e+06	2.06503e+06	2.62644e+06	1.09888e+06	1.72181e+06	1.67514e+06	1.43272e+06	2.85579e+06	1.88242e+06	1.67898e+06	0.639262		2.75313e+06	3.06116e+06	2.06503e+06		2.62644e+06		1.72181e+06	1.43272e+06	1.88242e+06		1.67898e+06	0.639262
High	AT3G12610	AT3G12610.1	Leucine-rich repeat (LRR) family protein	12.821	10	3	372	39.5	metabolic process;regulation of biological process;response to stimulus	membrane	nucleotide binding;protein binding	Pf08263, Pf12799, Pf13855	[GO:0000166]; GO:0036094; GO:1901265; GO:0005488; GO:0097159; GO:1901363; GO:0003674 [GO:0005515]; GO:0005488; GO:0003674 [GO:0005886]; GO:0016020; GO:0044464; GO:0071944; GO:0005575; GO:0005623 [GO:0006281]; GO:0006259; GO:0006974; GO:0044260; GO:0090304; GO:0033554; GO:0043170; GO:0044237; GO:0006139; GO:0006950; GO:0051716; GO:0071704; GO:0008152; GO:0009987; GO:0006725; GO:0034641; GO:0044238…	820441	AT3G12610	DRT100						3.60683e+06	3.60683e+06	2.91063e+06	4.31461e+06	1.96972e+06	3.31874e+06	3.74673e+06	1.53501e+06	2.40519e+06	2.74404e+06	2.34694e+06	3.97899e+06	2.62278e+06	2.4583e+06	0.65612		3.60683e+06	4.31461e+06	3.31874e+06		3.74673e+06		2.40519e+06	2.34694e+06	2.62278e+06		2.4583e+06	0.65612
High	AT2G38550	AT2G38550.1	Transmembrane proteins 14C	8.732	8	2	335	36.7		membrane;mitochondrion		Pf03647	[GO:0005739]; GO:0043231; GO:0044444; GO:0043227; GO:0043229; GO:0005737; GO:0044424; GO:0043226; GO:0005622; GO:0044464; GO:0005575; GO:0005623 [GO:0008150] [GO:0009507]; GO:0009536; GO:0043231; GO:0044444; GO:0043227; GO:0043229; GO:0005737; GO:0044424; GO:0043226; GO:0005622; GO:0044464; GO:0005575; GO:0005623 [GO:0009536]; GO:0043231; GO:0044444; GO:0043227; GO:0043229; GO:0005737; GO:0044424…	818437	AT2G38550	AT2G38550						2598202	2598202	1.89669e+06	2.81158e+06	1.67046e+06	2.81452e+06	2.74144e+06	1.12424e+06	1.76156e+06	2.26329e+06	1.93575e+06	2.96671e+06	1.95553e+06	1.88428e+06	0.687334		2598202	2.81158e+06	2.81452e+06		2.74144e+06		1.76156e+06	1.93575e+06	1.95553e+06		1.88428e+06	0.687334
High	AT5G65730	AT5G65730.1	xyloglucan endotransglucosylase/hydrolase 6	43.982	29	6	292	33.7	cell organization and biogenesis;metabolic process;response to stimulus	extracellular	catalytic activity	Pf00722, Pf06955	[GO:0004553]; GO:0016798; GO:0016787; GO:0003824; GO:0003674 [GO:0005576]; GO:0005575 [GO:0005618]; GO:0030312; GO:0044464; GO:0071944; GO:0005575; GO:0005623 [GO:0005975]; GO:0044238; GO:0071704; GO:0008152; GO:0008150 [GO:0006073]; GO:0044042; GO:0044264; GO:0005976; GO:0044260; GO:0044262; GO:0005975; GO:0043170; GO:0044237; GO:0044238; GO:0071704; GO:0008152; GO:0009987; GO:0008150 [GO:000815…	836702	AT5G65730	XTH6						1.94178e+07	1.94178e+07	13486018	1.99912e+07	9.70854e+06	1.63577e+07	1.85889e+07	7.67556e+06	1.20267e+07	1.34437e+07	1.14982e+07	2.27854e+07	1.50192e+07	1.2848e+07	0.691167		1.94178e+07	1.99912e+07	1.63577e+07		1.85889e+07		1.20267e+07	1.14982e+07	1.50192e+07		1.2848e+07	0.691167
High	AT4G35100	AT4G35100.1	plasma membrane intrinsic protein 3	18.316	17	3	280	29.7	response to stimulus;transport	membrane;nucleus;vacuole	protein binding;RNA binding;transporter activity	Pf00230	[GO:0003729]; GO:0003723; GO:0003676; GO:0097159; GO:1901363; GO:0005488; GO:0003674 [GO:0005215]; GO:0003674 [GO:0005515]; GO:0005488; GO:0003674 [GO:0005634]; GO:0043231; GO:0043227; GO:0043229; GO:0043226; GO:0044424; GO:0005575; GO:0005622; GO:0044464; GO:0005623 [GO:0005773]; GO:0043231; GO:0044444; GO:0043227; GO:0043229; GO:0005737; GO:0044424; GO:0043226; GO:0005622; GO:0044464; GO:000557…	829662	AT4G35100	PIP3						3.10406e+06	3.10406e+06	2.61669e+06	3.87889e+06	2.10722e+06	3.55041e+06	3.51112e+06	1.30793e+06	2.04936e+06	3.3135e+06	2.83399e+06	4.09922e+06	2.70204e+06	2.52846e+06	0.72013		3.10406e+06	3.87889e+06	3.55041e+06		3.51112e+06		2.04936e+06	2.83399e+06	2.70204e+06		2.52846e+06	0.72013
High	AT3G61430	AT3G61430.2	plasma membrane intrinsic protein 1A	7.727	15	3	286	30.7	response to stimulus;transport	membrane;mitochondrion;vacuole	transporter activity	Pf00230	[GO:0005215]; GO:0003674 [GO:0005739]; GO:0043231; GO:0044444; GO:0043227; GO:0043229; GO:0005737; GO:0044424; GO:0043226; GO:0005622; GO:0044464; GO:0005575; GO:0005623 [GO:0005773]; GO:0043231; GO:0044444; GO:0043227; GO:0043229; GO:0005737; GO:0044424; GO:0043226; GO:0005622; GO:0044464; GO:0005575; GO:0005623 [GO:0005886]; GO:0016020; GO:0044464; GO:0071944; GO:0005575; GO:0005623 [GO:0005887…	825316	AT3G61430	PIP1A						2.53648e+06	2.53648e+06	1.79436e+06	2.6599e+06	1.82172e+06	3.06938e+06	2.75525e+06	1.04292e+06	1.63414e+06	2.27932e+06	1.94947e+06	3.60953e+06	2.37925e+06	1.98762e+06	0.721393		2.53648e+06	2.6599e+06	3.06938e+06		2.75525e+06		1.63414e+06	1.94947e+06	2.37925e+06		1.98762e+06	0.721393
High	AT3G48460	AT3G48460.1	GDSL-like Lipase/Acylhydrolase superfamily protein	12.478	11	4	381	42.2	metabolic process	extracellular	catalytic activity	Pf00657	[GO:0004620]; GO:0016298; GO:0016788; GO:0016787; GO:0003824; GO:0003674 [GO:0005576]; GO:0005575 [GO:0006629]; GO:0044238; GO:0071704; GO:0008152; GO:0008150 [GO:0006631]; GO:0032787; GO:0044255; GO:0019752; GO:0006629; GO:0044237; GO:0043436; GO:0044238; GO:0071704; GO:0008152; GO:0009987; GO:0006082; GO:0008150; GO:0044281 [GO:0008126]; GO:0034338; GO:0052689; GO:0016788; GO:0016787; GO:000382…	824005	AT3G48460	AT3G48460						4.43891e+07	4.43891e+07	2.45232e+07	3.63522e+07	2.29308e+07	3.86356e+07	3.97923e+07	1.91384e+07	2.99876e+07	3.48485e+07	2.98054e+07	4.77124e+07	3.14501e+07	3.04143e+07	0.764327		4.43891e+07	3.63522e+07	3.86356e+07		3.97923e+07		2.99876e+07	2.98054e+07	3.14501e+07		3.04143e+07	0.764327
High	AT1G04040	AT1G04040.1	HAD superfamily, subfamily IIIB acid phosphatase	6.825	8	2	271	31.1	metabolic process	membrane;vacuole	catalytic activity	Pf03767	[GO:0003993]; GO:0016791; GO:0042578; GO:0016788; GO:0016787; GO:0003824; GO:0003674 [GO:0005618]; GO:0030312; GO:0044464; GO:0071944; GO:0005575; GO:0005623 [GO:0005773]; GO:0043231; GO:0044444; GO:0043227; GO:0043229; GO:0005737; GO:0044424; GO:0043226; GO:0005622; GO:0044464; GO:0005575; GO:0005623 [GO:0005774]; GO:0044437; GO:0098588; GO:0098805; GO:0005773; GO:0044444; GO:0044446; GO:0031090…	839325	AT1G04040	AT1G04040						10689950	10689950	5.99464e+06	8.88623e+06	5.47237e+06	9.22027e+06	9.59882e+06	4.95095e+06	7.75756e+06	7445818	6.36829e+06	1.22582e+07	8.08007e+06	7.40197e+06	0.771134		10689950	8.88623e+06	9.22027e+06		9.59882e+06		7.75756e+06	6.36829e+06	8.08007e+06		7.40197e+06	0.771134
High	AT5G64040	AT5G64040.1	photosystem I reaction center subunit PSI-N, chloroplast, putative / PSI-N, putative (PSAN)	23.02	33	5	171	18.4	metabolic process	membrane	protein binding	Pf05479	[GO:0005516]; GO:0005515; GO:0005488; GO:0003674 [GO:0009507]; GO:0009536; GO:0043231; GO:0044444; GO:0043227; GO:0043229; GO:0005737; GO:0044424; GO:0043226; GO:0005622; GO:0044464; GO:0005575; GO:0005623 [GO:0009522]; GO:0009521; GO:0034357; GO:0044436; GO:0098796; GO:0016020; GO:0009579; GO:0044424; GO:0043234; GO:0044425; GO:0005575; GO:0005622; GO:0044464; GO:0032991; GO:0005623 [GO:0009534]…	836525	AT5G64040	PSAN	ath01100; ath00195	Metabolic pathways; Photosynthesis				3.39146e+07	3.39146e+07	2.17595e+07	3.22554e+07	2.19335e+07	3.69552e+07	3.43751e+07	1.87231e+07	2.93368e+07	3.50982e+07	3.0019e+07	4.28979e+07	2.82765e+07	2.92108e+07	0.849765		3.39146e+07	3.22554e+07	3.69552e+07		3.43751e+07		2.93368e+07	3.0019e+07	2.82765e+07		2.92108e+07	0.849765
High	AT5G28540	AT5G28540.1	heat shock protein 70 (Hsp 70) family protein	40.582	19	10	669	73.6	cell organization and biogenesis;metabolic process;regulation of biological process;response to stimulus	cytosol;endoplasmic reticulum;Golgi;membrane;nucleus;organelle lumen;vacuole	catalytic activity;nucleotide binding	Pf00012, Pf01968, Pf06723	[GO:0000166]; GO:0036094; GO:1901265; GO:0005488; GO:0097159; GO:1901363; GO:0003674 [GO:0000902]; GO:0032989; GO:0009653; GO:0016043; GO:0048869; GO:0032502; GO:0048856; GO:0009987; GO:0071840; GO:0008150 [GO:0005524]; GO:0032559; GO:0035639; GO:0030554; GO:0032555; GO:0043168; GO:1901265; GO:0017076; GO:0032553; GO:0043167; GO:0097159; GO:1901363; GO:0000166; GO:0097367; GO:0005488; GO:0036094;…	832950	AT5G28540	BIP1	ath03060; ath04141	Protein export; Protein processing in endoplasmic reticulum				1.21715e+07	1.21715e+07	7.82108e+06	1.15937e+07	7.99311e+06	1.34674e+07	1.24109e+07	9.35955e+06	1.46653e+07	1.82085e+07	1.55735e+07	2.32332e+07	1.53144e+07	1.51844e+07	1.22347		1.21715e+07	1.15937e+07	1.34674e+07		1.24109e+07		1.46653e+07	1.55735e+07	1.53144e+07		1.51844e+07	1.22347
High	AT2G30860	AT2G30860.1	glutathione S-transferase PHI 9	16.068	20	3	215	24.1	defense response;metabolic process;response to stimulus	cytoplasm;cytosol;extracellular;membrane;vacuole	antioxidant activity;catalytic activity;metal ion binding;protein binding	Pf00043, Pf02798, Pf13409, Pf13410, Pf13417	[GO:0004364]; GO:0016765; GO:0016740; GO:0003824; GO:0003674 [GO:0004601]; GO:0016209; GO:0016684; GO:0003674; GO:0016491; GO:0003824 [GO:0004602]; GO:0004601; GO:0016209; GO:0016684; GO:0003674; GO:0016491; GO:0003824 [GO:0005507]; GO:0046914; GO:0046872; GO:0043169; GO:0043167; GO:0005488; GO:0003674 [GO:0005515]; GO:0005488; GO:0003674 [GO:0005737]; GO:0044424; GO:0005622; GO:0044464; GO:00055…	817636	AT2G30860	GSTF9	ath00480	Glutathione metabolism				2.19683e+07	2.19683e+07	1.30645e+07	1.93663e+07	1.48974e+07	2.51002e+07	2.21449e+07	1.75256e+07	2.74606e+07	3.15027e+07	2.69437e+07	4.12217e+07	2.71716e+07	2.7192e+07	1.22791		2.19683e+07	1.93663e+07	2.51002e+07		2.21449e+07		2.74606e+07	2.69437e+07	2.71716e+07		2.7192e+07	1.22791
High	AT1G33140	AT1G33140.1	Ribosomal protein L6 family	16.16	21	3	194	22	metabolic process	cytoplasm;cytosol;Golgi;membrane;ribosome;vacuole	RNA binding;structural molecule activity	Pf00347	[GO:0002181]; GO:0006412; GO:0010467; GO:0034645; GO:0043043; GO:0044267; GO:0043170; GO:0009059; GO:0044249; GO:0044260; GO:0006518; GO:0043604; GO:1901566; GO:0019538; GO:0071704; GO:1901576; GO:0009058; GO:0044237; GO:0043603; GO:1901564; GO:0044271; GO:0044238; GO:0008152; GO:0009987; GO:0034641; GO:0006807; GO:0008150 [GO:0003723]; GO:0003676; GO:0097159; GO:1901363; GO:0005488; GO:0003674 […	840211; 840208	AT1G33120; AT1G33140	PGY2; AT1G33120	ath03010	Ribosome	Nonsense Mediated Decay (NMD) independent of the Exon Junction Complex (EJC); Nonsense Mediated Decay (NMD) enhanced by the Exon Junction Complex (EJC); Formation of a pool of free 40S subunits; GTP hydrolysis and joining of the 60S ribosomal subunit; L13a-mediated translational silencing of Ceruloplasmin expression; SRP-dependent cotranslational protein targeting to membrane			5.19034e+06	5.19034e+06	3.08584e+06	4.57433e+06	2.38841e+06	4.02417e+06	4.59628e+06	3.74111e+06	5.86188e+06	6.41603e+06	5.48753e+06	8.48631e+06	5.59382e+06	5.64775e+06	1.22876		5.19034e+06	4.57433e+06	4.02417e+06		4.59628e+06		5.86188e+06	5.48753e+06	5.59382e+06		5.64775e+06	1.22876
High	AT4G34450	AT4G34450.1	coatomer gamma-2 subunit, putative / gamma-2 coat protein, putative / gamma-2 COP, putative	7.647	4	3	886	98.4	transport	cytoplasm;cytosol;Golgi;membrane;nucleus	protein binding;structural molecule activity	Pf01602, Pf08752	[GO:0000139]; GO:0044431; GO:0098588; GO:0098791; GO:0005794; GO:0044444; GO:0044446; GO:0031090; GO:0031984; GO:0012505; GO:0043231; GO:0005737; GO:0044424; GO:0043229; GO:0044422; GO:0016020; GO:0043227; GO:0044464; GO:0005622; GO:0043226; GO:0005575; GO:0005623 [GO:0005198]; GO:0003674 [GO:0005488]; GO:0003674 [GO:0005634]; GO:0043231; GO:0043227; GO:0043229; GO:0043226; GO:0044424; GO:0005575…	829596	AT4G34450	AT4G34450			COPI-mediated anterograde transport; COPI-dependent Golgi-to-ER retrograde traffic			1.10581e+06	1.10581e+06	662935	982709	601418	1.01332e+06	1.03394e+06	928688	1.45515e+06	1.41908e+06	1.21371e+06	1.85346e+06	1.22172e+06	1.29686e+06	1.25429		1.10581e+06	982709	1.01332e+06		1.03394e+06		1.45515e+06	1.21371e+06	1.22172e+06		1.29686e+06	1.25429
High	AT1G20620	AT1G20620.1	catalase 3	32.767	17	6	492	56.7	cell communication;metabolic process;response to stimulus	extracellular;membrane;mitochondrion;nucleus;ribosome;vacuole	antioxidant activity;catalytic activity;metal ion binding;protein binding;RNA binding	Pf00199, Pf06628	[GO:0003729]; GO:0003723; GO:0003676; GO:0097159; GO:1901363; GO:0005488; GO:0003674 [GO:0004096]; GO:0004601; GO:0016209; GO:0016684; GO:0003674; GO:0016491; GO:0003824 [GO:0004601]; GO:0016209; GO:0016684; GO:0003674; GO:0016491; GO:0003824 [GO:0005515]; GO:0005488; GO:0003674 [GO:0005618]; GO:0030312; GO:0044464; GO:0071944; GO:0005575; GO:0005623 [GO:0005634]; GO:0043231; GO:0043227; GO:00432…	838651	AT1G20620	CAT3	ath01110; ath00380; ath01200; ath04146; ath00630; ath04016	Biosynthesis of secondary metabolites; Tryptophan metabolism; Carbon metabolism; Peroxisome; Glyoxylate and dicarboxylate metabolism; MAPK signaling pathway - plant	Neutrophil degranulation; Detoxification of Reactive Oxygen Species			2.56982e+07	2.56982e+07	1.37925e+07	2.04455e+07	1.36668e+07	2.30269e+07	2.30569e+07	1.79717e+07	2.81595e+07	3.57502e+07	3.05766e+07	4.25362e+07	2.80381e+07	2.89247e+07	1.25449		2.56982e+07	2.04455e+07	2.30269e+07		2.30569e+07		2.81595e+07	3.05766e+07	2.80381e+07		2.89247e+07	1.25449
High	AT5G56030	AT5G56030.2	heat shock protein 81-2	37.477	16	10	728	83.1	cell organization and biogenesis;defense response;metabolic process;regulation of biological process;response to stimulus	cytoplasm;cytosol;Golgi;mitochondrion;nucleus	catalytic activity;nucleotide binding;protein binding;RNA binding	Pf00183, Pf02518, Pf13589	[GO:0003729]; GO:0003723; GO:0003676; GO:0097159; GO:1901363; GO:0005488; GO:0003674 [GO:0005515]; GO:0005488; GO:0003674 [GO:0005524]; GO:0032559; GO:0035639; GO:0030554; GO:0032555; GO:0043168; GO:1901265; GO:0017076; GO:0032553; GO:0043167; GO:0097159; GO:1901363; GO:0000166; GO:0097367; GO:0005488; GO:0036094; GO:0003674 [GO:0005618]; GO:0030312; GO:0044464; GO:0071944; GO:0005575; GO:0005623…	835701	AT5G56030	HSP81-2						1.21642e+07	1.21642e+07	7.29537e+06	1.08144e+07	6.28264e+06	1.05855e+07	1.1188e+07	9.04817e+06	1.41774e+07	1.52692e+07	1.30595e+07	2.25575e+07	1.48689e+07	1.40353e+07	1.25449		1.21642e+07	1.08144e+07	1.05855e+07		1.1188e+07		1.41774e+07	1.30595e+07	1.48689e+07		1.40353e+07	1.25449
High	AT1G01300	AT1G01300.1	Eukaryotic aspartyl protease family protein	24.738	12	4	485	52.1	metabolic process;response to stimulus	extracellular;membrane	catalytic activity	Pf00026, Pf14541, Pf14543	[GO:0004190]; GO:0004175; GO:0070001; GO:0070011; GO:0008233; GO:0016787; GO:0140096; GO:0003824; GO:0003674 [GO:0005576]; GO:0005575 [GO:0006508]; GO:0019538; GO:0043170; GO:0044238; GO:1901564; GO:0071704; GO:0008152; GO:0006807; GO:0008150 [GO:0008233]; GO:0016787; GO:0140096; GO:0003824; GO:0003674 [GO:0009505]; GO:0005618; GO:0030312; GO:0044464; GO:0071944; GO:0005575; GO:0005623 [GO:001602…	839375	AT1G01300	AT1G01300						4.43116e+06	4.43116e+06	2.70871e+06	4.01528e+06	2.83037e+06	4.76883e+06	4.40509e+06	3.49165e+06	5.47101e+06	7.07855e+06	6.05417e+06	8.43283e+06	5.55857e+06	5.69458e+06	1.29273		4.43116e+06	4.01528e+06	4.76883e+06		4.40509e+06		5.47101e+06	6.05417e+06	5.55857e+06		5.69458e+06	1.29273
High	AT3G46060	AT3G46060.3	RAB GTPase homolog 8A	5.34	13	2	216	23.8	regulation of biological process;response to stimulus;transport	Golgi;membrane;vacuole	catalytic activity;nucleotide binding;protein binding	Pf00025, Pf00071, Pf08477	[GO:0000139]; GO:0044431; GO:0098588; GO:0098791; GO:0005794; GO:0044444; GO:0044446; GO:0031090; GO:0031984; GO:0012505; GO:0043231; GO:0005737; GO:0044424; GO:0043229; GO:0044422; GO:0016020; GO:0043227; GO:0044464; GO:0005622; GO:0043226; GO:0005575; GO:0005623 [GO:0000166]; GO:0036094; GO:1901265; GO:0005488; GO:0097159; GO:1901363; GO:0003674 [GO:0003924]; GO:0017111; GO:0016462; GO:0016818;…	823749	AT3G46060	RAB8A; RABE1c	ath04144	Endocytosis	Cilium Assembly; Cargo trafficking to the periciliary membrane; Neutrophil degranulation; RAB geranylgeranylation; VxPx cargo-targeting to cilium			1.7359e+06	1.7359e+06	1.18185e+06	1.75193e+06	1.17558e+06	1.98071e+06	1.82284e+06	1.47485e+06	2.31091e+06	2.83947e+06	2.42855e+06	3589297	2.36592e+06	2.36846e+06	1.29932		1.7359e+06	1.75193e+06	1.98071e+06		1.82284e+06		2.31091e+06	2.42855e+06	2.36592e+06		2.36846e+06	1.29932
High	AT3G18740	AT3G18740.1	Ribosomal protein L7Ae/L30e/S12e/Gadd45 family protein	13.039	38	3	112	12.3	metabolic process;response to stimulus	cytoplasm;cytosol;membrane;ribosome	RNA binding;structural molecule activity	Pf01248	[GO:0002181]; GO:0006412; GO:0010467; GO:0034645; GO:0043043; GO:0044267; GO:0043170; GO:0009059; GO:0044249; GO:0044260; GO:0006518; GO:0043604; GO:1901566; GO:0019538; GO:0071704; GO:1901576; GO:0009058; GO:0044237; GO:0043603; GO:1901564; GO:0044271; GO:0044238; GO:0008152; GO:0009987; GO:0034641; GO:0006807; GO:0008150 [GO:0003729]; GO:0003723; GO:0003676; GO:0097159; GO:1901363; GO:0005488; …	821405	AT3G18740	AT3G18740; RLK902	ath03010	Ribosome	Nonsense Mediated Decay (NMD) independent of the Exon Junction Complex (EJC); Nonsense Mediated Decay (NMD) enhanced by the Exon Junction Complex (EJC); Formation of a pool of free 40S subunits; GTP hydrolysis and joining of the 60S ribosomal subunit; L13a-mediated translational silencing of Ceruloplasmin expression; SRP-dependent cotranslational protein targeting to membrane			1.85262e+06	1.85262e+06	1.15817e+06	1.71683e+06	980531	1.65207e+06	1.74051e+06	1.51654e+06	2.37623e+06	2.78587e+06	2.38271e+06	3.22737e+06	2.12735e+06	2.29543e+06	1.31883		1.85262e+06	1.71683e+06	1.65207e+06		1.74051e+06		2.37623e+06	2.38271e+06	2.12735e+06		2.29543e+06	1.31883
High	AT5G02790	AT5G02790.1	Glutathione S-transferase family protein	5.427	8	2	235	27.1	metabolic process;response to stimulus	cytoplasm;cytosol	catalytic activity;protein binding	Pf00043, Pf02798, Pf13409, Pf13410, Pf13417	[GO:0004364]; GO:0016765; GO:0016740; GO:0003824; GO:0003674 [GO:0005515]; GO:0005488; GO:0003674 [GO:0005737]; GO:0044424; GO:0005622; GO:0044464; GO:0005575; GO:0005623 [GO:0005829]; GO:0044444; GO:0005737; GO:0044424; GO:0005622; GO:0044464; GO:0005575; GO:0005623 [GO:0006749]; GO:0006518; GO:0006575; GO:0006790; GO:0043603; GO:1901564; GO:0044237; GO:0034641; GO:0006807; GO:0071704; GO:000815…	831798	AT5G02790	GSTL3	ath00480	Glutathione metabolism				505422	505422	381059	564868	360886	608049	559446	452157	708476	965475	825755	1.05325e+06	694260	742831	1.3278		505422	564868	608049		559446		708476	825755	694260		742831	1.3278
High	AT1G11580	AT1G11580.1	methylesterase PCR A	9.916	5	2	557	61.6	cell organization and biogenesis;defense response;metabolic process;regulation of biological process;response to stimulus	cytosol;extracellular;membrane	catalytic activity;enzyme regulator activity	Pf01095, Pf04043	[GO:0004857]; GO:0030234; GO:0098772; GO:0003674 [GO:0005576]; GO:0005575 [GO:0005618]; GO:0030312; GO:0044464; GO:0071944; GO:0005575; GO:0005623 [GO:0005774]; GO:0044437; GO:0098588; GO:0098805; GO:0005773; GO:0044444; GO:0044446; GO:0031090; GO:0016020; GO:0043231; GO:0005737; GO:0044424; GO:0043229; GO:0044422; GO:0043227; GO:0005575; GO:0005622; GO:0044464; GO:0043226; GO:0005623 [GO:0005829…	837701	AT1G11580	PMEPCRA	ath01100; ath00040	Metabolic pathways; Pentose and glucuronate interconversions				547477	547477	351117	520483	372454	627540	565166	421393	660274	965945	826157	1.18459e+06	780833	755755	1.33723		547477	520483	627540		565166		660274	826157	780833		755755	1.33723
High	AT3G56240	AT3G56240.1	copper chaperone	21.081	44	4	121	13	cellular homeostasis;response to stimulus;transport	extracellular	metal ion binding;protein binding	Pf00403	[GO:0000302]; GO:0006979; GO:1901700; GO:0006950; GO:0042221; GO:0050896; GO:0008150 [GO:0006810]; GO:0051234; GO:0051179; GO:0008150 [GO:0006811]; GO:0006810; GO:0051234; GO:0051179; GO:0008150 [GO:0006825]; GO:0000041; GO:0030001; GO:0006812; GO:0006811; GO:0006810; GO:0051234; GO:0051179; GO:0008150 [GO:0006878]; GO:0046916; GO:0055070; GO:0006875; GO:0055076; GO:0030003; GO:0055065; GO:000687…	824790	AT3G56240	CCH				Cadmium and glutathione		3.72113e+06	3.72113e+06	2.65788e+06	3.93994e+06	2.63705e+06	4.4431e+06	4.03472e+06	3.04243e+06	4.76713e+06	6.6277e+06	5.66857e+06	8.72829e+06	5.75332e+06	5.39634e+06	1.33747		3.72113e+06	3.93994e+06	4.4431e+06		4.03472e+06		4.76713e+06	5.66857e+06	5.75332e+06		5.39634e+06	1.33747
High	AT5G08380	AT5G08380.1	alpha-galactosidase 1	17.481	11	3	410	45.7	cell organization and biogenesis;metabolic process	extracellular	catalytic activity	Pf02065, Pf10566	[GO:0003824]; GO:0003674 [GO:0004553]; GO:0016798; GO:0016787; GO:0003824; GO:0003674 [GO:0004557]; GO:0015925; GO:0004553; GO:0016798; GO:0016787; GO:0003824; GO:0003674 [GO:0005576]; GO:0005575 [GO:0005618]; GO:0030312; GO:0044464; GO:0071944; GO:0005575; GO:0005623 [GO:0005975]; GO:0044238; GO:0071704; GO:0008152; GO:0008150 [GO:0008152]; GO:0008150 [GO:0009505]; GO:0005618; GO:0030312; GO:004…	830736	AT5G08380	AGAL1	ath00603; ath00600; ath00052; ath00561	Glycosphingolipid biosynthesis - globo and isoglobo series; Sphingolipid metabolism; Galactose metabolism; Glycerolipid metabolism	Glycosphingolipid metabolism; Neutrophil degranulation			3.39557e+06	3.39557e+06	2.63889e+06	3.91179e+06	2.80381e+06	4.72408e+06	4.01048e+06	3.46553e+06	5.43008e+06	6.26271e+06	5.3564e+06	8.32305e+06	5.48621e+06	5.42423e+06	1.35251		3.39557e+06	3.91179e+06	4.72408e+06		4.01048e+06		5.43008e+06	5.3564e+06	5.48621e+06		5.42423e+06	1.35251
High	AT1G72370	AT1G72370.1	40s ribosomal protein SA	13.806	14	3	298	32.3	cell organization and biogenesis;metabolic process;response to stimulus;transport	cytoplasm;cytosol;Golgi;membrane;nucleus;ribosome	RNA binding;structural molecule activity	Pf00318	[GO:0000028]; GO:0022618; GO:0042255; GO:0042274; GO:0022613; GO:0034622; GO:0071826; GO:0042254; GO:0070925; GO:0044085; GO:0065003; GO:0043933; GO:0006996; GO:0022607; GO:0071840; GO:0016043; GO:0008150; GO:0009987 [GO:0000447]; GO:0000462; GO:0000466; GO:0000479; GO:0030490; GO:0000460; GO:0000478; GO:0006364; GO:0042274; GO:0000469; GO:0090502; GO:0016072; GO:0034470; GO:0042254; GO:0022613; …	843569	AT1G72370	P40	ath03010	Ribosome	Nonsense Mediated Decay (NMD) independent of the Exon Junction Complex (EJC); Nonsense Mediated Decay (NMD) enhanced by the Exon Junction Complex (EJC); Ribosomal scanning and start codon recognition; Formation of a pool of free 40S subunits; GTP hydrolysis and joining of the 60S ribosomal subunit; L13a-mediated translational silencing of Ceruloplasmin expression; Formation of the ternary complex…			5.1227e+06	5.1227e+06	2.53764e+06	3.7617e+06	2.76432e+06	4.65754e+06	4.51398e+06	3.53454e+06	5.53821e+06	8.19977e+06	7.01314e+06	9.01403e+06	5.94168e+06	6.16434e+06	1.36561		5.1227e+06	3.7617e+06	4.65754e+06		4.51398e+06		5.53821e+06	7.01314e+06	5.94168e+06		6.16434e+06	1.36561
High	AT1G78380	AT1G78380.1	glutathione S-transferase TAU 19	10.238	14	3	219	25.6	cell communication;metabolic process;response to stimulus	cytoplasm;cytosol;Golgi;membrane	antioxidant activity;catalytic activity;protein binding	Pf00043, Pf02798, Pf13409, Pf13410, Pf13417, Pf14497	[GO:0004364]; GO:0016765; GO:0016740; GO:0003824; GO:0003674 [GO:0004601]; GO:0016209; GO:0016684; GO:0003674; GO:0016491; GO:0003824 [GO:0005515]; GO:0005488; GO:0003674 [GO:0005737]; GO:0044424; GO:0005622; GO:0044464; GO:0005575; GO:0005623 [GO:0005774]; GO:0044437; GO:0098588; GO:0098805; GO:0005773; GO:0044444; GO:0044446; GO:0031090; GO:0016020; GO:0043231; GO:0005737; GO:0044424; GO:004322…	844174	AT1G78380	GSTU19	ath00480	Glutathione metabolism				4.22474e+06	4.22474e+06	2.77734e+06	4.11702e+06	3.19965e+06	5.39102e+06	4.57759e+06	3.88064e+06	6.08051e+06	7.40522e+06	6.33357e+06	9.62639e+06	6.34531e+06	6.25313e+06	1.36603		4.22474e+06	4.11702e+06	5.39102e+06		4.57759e+06		6.08051e+06	6.33357e+06	6.34531e+06		6.25313e+06	1.36603
High	AT3G52300	AT3G52300.1	ATP synthase D chain, mitochondrial	14.124	26	4	168	19.6	metabolic process;response to stimulus;transport	Golgi;membrane;mitochondrion;ribosome	catalytic activity;metal ion binding;structural molecule activity;transporter activity	Pf05873	[GO:0000274]; GO:0000276; GO:0045265; GO:0098800; GO:0005753; GO:0045263; GO:0044424; GO:0098796; GO:0005743; GO:0044455; GO:0098798; GO:0045259; GO:0033177; GO:0005622; GO:0044464; GO:0043234; GO:0044425; GO:0019866; GO:0031966; GO:0044429; GO:0016469; GO:0005575; GO:0005623; GO:0032991; GO:0016020; GO:0031090; GO:0031967; GO:0005740; GO:0005739; GO:0044444; GO:0044446; GO:0043227; GO:0044422; G…	824395	AT3G52300	ATPQ	ath00190; ath01100	Oxidative phosphorylation; Metabolic pathways				3.66575e+06	3.66575e+06	2.65593e+06	3.93705e+06	2.7142e+06	4.5731e+06	4.05863e+06	3.40812e+06	5.34013e+06	6.64388e+06	5.68241e+06	9.01163e+06	5.94009e+06	5.65421e+06	1.39313		3.66575e+06	3.93705e+06	4.5731e+06		4.05863e+06		5.34013e+06	5.68241e+06	5.94009e+06		5.65421e+06	1.39313
High	AT1G56340	AT1G56340.1	calreticulin 1a	5.275	5	2	425	48.5	metabolic process;response to stimulus	cytosol;endoplasmic reticulum;extracellular;Golgi;membrane;mitochondrion;organelle lumen	metal ion binding;protein binding	Pf00262	[GO:0005509]; GO:0046872; GO:0043169; GO:0043167; GO:0005488; GO:0003674 [GO:0005515]; GO:0005488; GO:0003674 [GO:0005739]; GO:0043231; GO:0044444; GO:0043227; GO:0043229; GO:0005737; GO:0044424; GO:0043226; GO:0005622; GO:0044464; GO:0005575; GO:0005623 [GO:0005774]; GO:0044437; GO:0098588; GO:0098805; GO:0005773; GO:0044444; GO:0044446; GO:0031090; GO:0016020; GO:0043231; GO:0005737; GO:0044424…	842087	AT1G56340	CRT1a	ath04141; ath04145	Protein processing in endoplasmic reticulum; Phagosome	Calnexin/calreticulin cycle			637609	637609	361106	535290	310949	523911	565603	498419	780964	1.0934e+06	935170	1.06903e+06	704660	806931	1.42667		637609	535290	523911		565603		780964	935170	704660		806931	1.42667
High	AT3G55800	AT3G55800.1	sedoheptulose-bisphosphatase	13.66	9	2	393	42.4	defense response;metabolic process;response to stimulus	extracellular	catalytic activity;metal ion binding	Pf00316	[GO:0005975]; GO:0044238; GO:0071704; GO:0008152; GO:0008150 [GO:0005986]; GO:0005985; GO:0046351; GO:0005984; GO:0009312; GO:0034637; GO:0009311; GO:0044262; GO:0016051; GO:0044249; GO:0005975; GO:0044237; GO:1901576; GO:0009058; GO:0044238; GO:0071704; GO:0008152; GO:0009987; GO:0008150 [GO:0006000]; GO:0019318; GO:0005996; GO:0005975; GO:0044281; GO:0044238; GO:0071704; GO:0008152; GO:0008150 …	824746	AT3G55800	SBPASE	ath01200; ath01100; ath00710	Carbon metabolism; Metabolic pathways; Carbon fixation in photosynthetic organisms				968115	968115	745932	1.10574e+06	473460	797723	957193	867775	1.3597e+06	1.69454e+06	1.44931e+06	2.03518e+06	1.3415e+06	1.38351e+06	1.44538		968115	1.10574e+06	797723		957193		1.3597e+06	1.44931e+06	1.3415e+06		1.38351e+06	1.44538
High	AT3G06050	AT3G06050.1	peroxiredoxin IIF	16.62	20	3	201	21.4	cellular homeostasis;metabolic process;regulation of biological process;response to stimulus	mitochondrion;organelle lumen	antioxidant activity;catalytic activity	Pf00578, Pf01123, Pf08534	[GO:0004601]; GO:0016209; GO:0016684; GO:0003674; GO:0016491; GO:0003824 [GO:0005623]; GO:0005575 [GO:0005739]; GO:0043231; GO:0044444; GO:0043227; GO:0043229; GO:0005737; GO:0044424; GO:0043226; GO:0005622; GO:0044464; GO:0005575; GO:0005623 [GO:0005759]; GO:0044429; GO:0070013; GO:0005739; GO:0044444; GO:0044446; GO:0043229; GO:0043233; GO:0044424; GO:0043231; GO:0005737; GO:0044422; GO:0043226…	819778	AT3G06050	PRXIIF						2.34945e+06	2.34945e+06	1.18316e+06	1.75388e+06	1.40951e+06	2.37485e+06	2.15939e+06	1.74831e+06	2.7394e+06	4.10212e+06	3.50847e+06	4.80289e+06	3.16586e+06	3.13791e+06	1.45315		2.34945e+06	1.75388e+06	2.37485e+06		2.15939e+06		2.7394e+06	3.50847e+06	3.16586e+06		3.13791e+06	1.45315
High	AT3G22060	AT3G22060.1	Receptor-like protein kinase-related family protein	2.938	6	2	252	27.8	response to stimulus	extracellular;vacuole		Pf01657	[GO:0003674] [GO:0005576]; GO:0005575 [GO:0005618]; GO:0030312; GO:0044464; GO:0071944; GO:0005575; GO:0005623 [GO:0005773]; GO:0043231; GO:0044444; GO:0043227; GO:0043229; GO:0005737; GO:0044424; GO:0043226; GO:0005622; GO:0044464; GO:0005575; GO:0005623 [GO:0009737]; GO:0001101; GO:0009725; GO:0033993; GO:0097305; GO:0042221; GO:0009719; GO:0010033; GO:1901700; GO:0050896; GO:0008150	821768	AT3G22060	AT3G22060						2.18314e+06	2.18314e+06	1.59209e+06	2.36005e+06	1.79963e+06	3.03215e+06	2.52511e+06	2.22198e+06	3.48157e+06	4.06036e+06	3.47276e+06	6.18732e+06	4.07843e+06	3.67759e+06	1.4564		2.18314e+06	2.36005e+06	3.03215e+06		2.52511e+06		3.48157e+06	3.47276e+06	4.07843e+06		3.67759e+06	1.4564
High	AT1G23820	AT1G23820.1	spermidine synthase 1	17.386	15	4	378	41.7	metabolic process	cytosol	catalytic activity;protein binding	Pf01564, Pf05175, Pf05430, Pf13659	[GO:0004766]; GO:0016765; GO:0016740; GO:0003824; GO:0003674 [GO:0005515]; GO:0005488; GO:0003674 [GO:0005829]; GO:0044444; GO:0005737; GO:0044424; GO:0005622; GO:0044464; GO:0005575; GO:0005623 [GO:0008168]; GO:0016741; GO:0016740; GO:0003824; GO:0003674 [GO:0008295]; GO:0006596; GO:0008216; GO:0006595; GO:0042401; GO:0097164; GO:0006576; GO:0009309; GO:0006807; GO:0044106; GO:0009308; GO:004427…	838993	AT1G23820	SPDS1						1.46963e+06	1.46963e+06	1.11471e+06	1.6524e+06	918302	1.54723e+06	1.55642e+06	1.45931e+06	2.28657e+06	2.68445e+06	2.29596e+06	3.38361e+06	2.23034e+06	2.27096e+06	1.45909		1.46963e+06	1.6524e+06	1.54723e+06		1.55642e+06		2.28657e+06	2.29596e+06	2.23034e+06		2.27096e+06	1.45909
High	AT3G25860	AT3G25860.1	2-oxoacid dehydrogenases acyltransferase family protein	5.412	9	3	480	50	metabolic process	cytosol;membrane;mitochondrion;ribosome	catalytic activity	Pf00198, Pf00364, Pf02817	[GO:0004742]; GO:0016418; GO:0030523; GO:0140096; GO:0016407; GO:0016417; GO:0003824; GO:0016747; GO:0003674; GO:0016746; GO:0016740 [GO:0005739]; GO:0043231; GO:0044444; GO:0043227; GO:0043229; GO:0005737; GO:0044424; GO:0043226; GO:0005622; GO:0044464; GO:0005575; GO:0005623 [GO:0005829]; GO:0044444; GO:0005737; GO:0044424; GO:0005622; GO:0044464; GO:0005575; GO:0005623 [GO:0006086]; GO:0006085…	822181	AT3G25860	LTA2	ath00010; ath01100; ath01110; ath00620; ath01200; ath00020	Glycolysis / Gluconeogenesis; Metabolic pathways; Biosynthesis of secondary metabolites; Pyruvate metabolism; Carbon metabolism; Citrate cycle (TCA cycle)				1.16783e+06	1.16783e+06	725185	1.07499e+06	671602	1.13157e+06	1.12479e+06	994554	1.55835e+06	1.81785e+06	1.55478e+06	2.87618e+06	1.89586e+06	1.66966e+06	1.48442		1.16783e+06	1.07499e+06	1.13157e+06		1.12479e+06		1.55835e+06	1.55478e+06	1.89586e+06		1.66966e+06	1.48442
High	AT2G21870	AT2G21870.1	copper ion binding;cobalt ion binding;zinc ion binding	6.891	9	2	240	27.6	development;transport	membrane;mitochondrion	metal ion binding		[GO:0005507]; GO:0046914; GO:0046872; GO:0043169; GO:0043167; GO:0005488; GO:0003674 [GO:0005730]; GO:0031981; GO:0043232; GO:0044428; GO:0070013; GO:0043228; GO:0043229; GO:0005634; GO:0044446; GO:0043233; GO:0044424; GO:0043226; GO:0043231; GO:0044422; GO:0031974; GO:0005622; GO:0044464; GO:0005575; GO:0043227; GO:0005623 [GO:0005739]; GO:0043231; GO:0044444; GO:0043227; GO:0043229; GO:0005737;…	816723	AT2G21870	MGP1						1.07725e+06	1.07725e+06	666717	988316	739106	1.2453e+06	1.10362e+06	931690	1.45985e+06	1.97332e+06	1.68775e+06	2.68686e+06	1.77107e+06	1.63955e+06	1.48561		1.07725e+06	988316	1.2453e+06		1.10362e+06		1.45985e+06	1.68775e+06	1.77107e+06		1.63955e+06	1.48561
High	AT1G09640	AT1G09640.1	Translation elongation factor EF1B, gamma chain	28.484	17	2	414	46.6	metabolic process	cytoplasm;cytosol;membrane;nucleus;vacuole	catalytic activity;protein binding;RNA binding	Pf00043, Pf00647, Pf02798, Pf13409, Pf13410, Pf13417, Pf14497	[GO:0003746]; GO:0008135; GO:0003723; GO:0003676; GO:0097159; GO:1901363; GO:0005488; GO:0003674 [GO:0004364]; GO:0016765; GO:0016740; GO:0003824; GO:0003674 [GO:0005515]; GO:0005488; GO:0003674 [GO:0005634]; GO:0043231; GO:0043227; GO:0043229; GO:0043226; GO:0044424; GO:0005575; GO:0005622; GO:0044464; GO:0005623 [GO:0005737]; GO:0044424; GO:0005622; GO:0044464; GO:0005575; GO:0005623 [GO:000577…	837491	AT1G09640	AT1G09640						305874	305874	218858	324427	278725	469617	366639	312137	489082	793708	678845	880067	580103	582677	1.58924		305874	324427	469617		366639		489082	678845	580103		582677	1.58924
High	AT1G71040	AT1G71040.1	Cupredoxin superfamily protein	12.612	9	5	581	66.1	cell communication;metabolic process;response to stimulus	cytosol;endoplasmic reticulum;extracellular;Golgi;membrane	catalytic activity;metal ion binding	Pf00394, Pf07731, Pf07732	[GO:0005507]; GO:0046914; GO:0046872; GO:0043169; GO:0043167; GO:0005488; GO:0003674 [GO:0005576]; GO:0005575 [GO:0005618]; GO:0030312; GO:0044464; GO:0071944; GO:0005575; GO:0005623 [GO:0005783]; GO:0012505; GO:0043231; GO:0044444; GO:0044464; GO:0043227; GO:0043229; GO:0005737; GO:0044424; GO:0005575; GO:0005623; GO:0043226; GO:0005622 [GO:0005789]; GO:0016020; GO:0042175; GO:0044425; GO:004443…	843444	AT1G71040	LPR2						2.66645e+06	2.66645e+06	1.40591e+06	2.08407e+06	1.50707e+06	2.53923e+06	2.42992e+06	2.28939e+06	3.5872e+06	4.9427e+06	4.22741e+06	6.02871e+06	3.97388e+06	3.9295e+06	1.61713		2.66645e+06	2.08407e+06	2.53923e+06		2.42992e+06		3.5872e+06	4.22741e+06	3.97388e+06		3.9295e+06	1.61713
High	AT1G22780	AT1G22780.1	Ribosomal protein S13/S18 family	21.593	32	4	152	17.5	metabolic process	cytoplasm;cytosol;Golgi;membrane;ribosome;vacuole	protein binding;RNA binding;structural molecule activity	Pf00416	[GO:0003676]; GO:0097159; GO:1901363; GO:0005488; GO:0003674 [GO:0003723]; GO:0003676; GO:0097159; GO:1901363; GO:0005488; GO:0003674 [GO:0003729]; GO:0003723; GO:0003676; GO:0097159; GO:1901363; GO:0005488; GO:0003674 [GO:0003735]; GO:0005198; GO:0003674 [GO:0005515]; GO:0005488; GO:0003674 [GO:0005618]; GO:0030312; GO:0044464; GO:0071944; GO:0005575; GO:0005623 [GO:0005622]; GO:0044464; GO:0005…	840300; 838884; 826569	AT4G09800; AT1G34030; AT1G22780	AT1G34030; PFL; RPS18C	ath03010	Ribosome	Nonsense Mediated Decay (NMD) independent of the Exon Junction Complex (EJC); Nonsense Mediated Decay (NMD) enhanced by the Exon Junction Complex (EJC); Ribosomal scanning and start codon recognition; Formation of a pool of free 40S subunits; GTP hydrolysis and joining of the 60S ribosomal subunit; L13a-mediated translational silencing of Ceruloplasmin expression; Formation of the ternary complex…			1.70398e+06	1.70398e+06	1.24974e+06	1.85256e+06	1.20696e+06	2.03357e+06	1.86337e+06	1.54172e+06	2.41569e+06	3.58491e+06	3.06612e+06	5.42672e+06	3.57707e+06	3.01963e+06	1.62052		1.70398e+06	1.85256e+06	2.03357e+06		1.86337e+06		2.41569e+06	3.06612e+06	3.57707e+06		3.01963e+06	1.62052
High	AT4G23170	AT4G23170.1	receptor-like protein kinase-related family protein	4.868	7	2	265	29.7	cell death;defense response;response to stimulus	extracellular	catalytic activity	Pf01657	[GO:0004672]; GO:0016301; GO:0016773; GO:0140096; GO:0016772; GO:0003824; GO:0016740; GO:0003674 [GO:0005576]; GO:0005575 [GO:0009627]; GO:0009814; GO:0045087; GO:0098542; GO:0006952; GO:0006955; GO:0051707; GO:0006950; GO:0002376; GO:0050896; GO:0043207; GO:0051704; GO:0008150; GO:0009605; GO:0009607 [GO:0009751]; GO:0001101; GO:0014070; GO:1901700; GO:0042221; GO:0010033; GO:0050896; GO:0008150…	828416	AT4G23170	EP1						2.75027e+06	2.75027e+06	1.81503e+06	2.69054e+06	2.01819e+06	3.4004e+06	2.94707e+06	2.63284e+06	4.12535e+06	5.72778e+06	4.89888e+06	8.22495e+06	5.42154e+06	4.81526e+06	1.63391		2.75027e+06	2.69054e+06	3.4004e+06		2.94707e+06		4.12535e+06	4.89888e+06	5.42154e+06		4.81526e+06	1.63391
High	AT1G18210	AT1G18210.1	Calcium-binding EF-hand family protein	9.92	15	2	170	18.3		membrane;vacuole	metal ion binding	Pf00036, Pf13202, Pf13405, Pf13499, Pf13833	[GO:0005509]; GO:0046872; GO:0043169; GO:0043167; GO:0005488; GO:0003674 [GO:0005773]; GO:0043231; GO:0044444; GO:0043227; GO:0043229; GO:0005737; GO:0044424; GO:0043226; GO:0005622; GO:0044464; GO:0005575; GO:0005623 [GO:0005886]; GO:0016020; GO:0044464; GO:0071944; GO:0005575; GO:0005623 [GO:0008150] [GO:0046872]; GO:0043169; GO:0043167; GO:0005488; GO:0003674	838401	AT1G18210	AT1G18210	ath04626	Plant-pathogen interaction	Neutrophil degranulation			384805	384805	350196	519118		#VALUE!	#VALUE!	431716	676449	900646	770308	1.17548e+06	774828	740528	#VALUE!		384805	519118	451961		#VALUE!		676449	770308	774828		740528	1.63848
High	AT5G12940	AT5G12940.1	Leucine-rich repeat (LRR) family protein	15.868	13	5	371	39.9	regulation of biological process;response to stimulus	extracellular	protein binding	Pf08263, Pf12799, Pf13855	[GO:0005515]; GO:0005488; GO:0003674 [GO:0005576]; GO:0005575 [GO:0007165]; GO:0007154; GO:0009987; GO:0023052; GO:0050794; GO:0051716; GO:0008150; GO:0050789; GO:0050896; GO:0065007	831134	AT5G12940	AT5G12940						4.92264e+06	4.92264e+06	3.26801e+06	4.84437e+06	3.66247e+06	6.17081e+06	5.31261e+06	4.47454e+06	7.01107e+06	1.12636e+07	9.63357e+06	1.54071e+07	1.01557e+07	8.93345e+06	1.68156		4.92264e+06	4.84437e+06	6.17081e+06		5.31261e+06		7.01107e+06	9.63357e+06	1.01557e+07		8.93345e+06	1.68156
High	AT5G38980	AT5G38980.1	unknown protein; FUNCTIONS IN: molecular_function unknown; INVOLVED IN: biological_process unknown; LOCATED IN: endomembrane system; EXPRESSED IN: 22 plant structures; EXPRESSED DURING: 13 growth stages; Has 3 Blast hits to 3 proteins in 1 species: Archae - 0; Bacteria - 0; Metazoa - 0; Fungi - 0; Plants - 3; Viruses - 0; Other Eukaryotes - 0 (source: NCBI BLink).	9.656	35	2	92	10.3		extracellular;membrane			[GO:0003674] [GO:0005576]; GO:0005575 [GO:0008150] [GO:0016020]; GO:0005575 [GO:0016021]; GO:0031224; GO:0044425; GO:0005575; GO:0016020	833890	AT5G38980	AT5G38980						7.55078e+06	7.55078e+06	3.25733e+06	4.82854e+06	3.23645e+06	5.45302e+06	5.94411e+06	5.69868e+06	8.92915e+06	1.44311e+07	1.23427e+07	1.33284e+07	8.78551e+06	1.00191e+07	1.68555		7.55078e+06	4.82854e+06	5.45302e+06		5.94411e+06		8.92915e+06	1.23427e+07	8.78551e+06		1.00191e+07	1.68555
High	AT3G61440	AT3G61440.1	cysteine synthase C1	5.405	6	2	368	39.9	metabolic process;response to stimulus	mitochondrion	catalytic activity;metal ion binding	Pf00291	[GO:0004124]; GO:0016835; GO:0016829; GO:0003824; GO:0003674 [GO:0005507]; GO:0046914; GO:0046872; GO:0043169; GO:0043167; GO:0005488; GO:0003674 [GO:0005739]; GO:0043231; GO:0044444; GO:0043227; GO:0043229; GO:0005737; GO:0044424; GO:0043226; GO:0005622; GO:0044464; GO:0005575; GO:0005623 [GO:0006535]; GO:0006563; GO:0019344; GO:0009069; GO:0000097; GO:0006534; GO:0009070; GO:1901605; GO:0000096…	825317	AT3G61440	CYSC1	ath01110; ath01230; ath00270; ath01200; ath00920; ath00460; ath01100	Biosynthesis of secondary metabolites; Biosynthesis of amino acids; Cysteine and methionine metabolism; Carbon metabolism; Sulfur metabolism; Cyanoamino acid metabolism; Metabolic pathways				761197	761197	600027	889458	450242	758602	803086	903509	1.41569e+06	1.66374e+06	1.42297e+06	1.93415e+06	1.27491e+06	1.37119e+06	1.7074		761197	889458	758602		803086		1.41569e+06	1.42297e+06	1.27491e+06		1.37119e+06	1.7074
High	AT3G63490	AT3G63490.1	Ribosomal protein L1p/L10e family	12.727	13	3	346	37.6	metabolic process	membrane;nucleus;ribosome	RNA binding;structural molecule activity	Pf00687	[GO:0000470]; GO:0006364; GO:0042273; GO:0016072; GO:0034470; GO:0042254; GO:0022613; GO:0034660; GO:0006396; GO:0044085; GO:0016070; GO:0010467; GO:0071840; GO:0044260; GO:0090304; GO:0043170; GO:0008150; GO:0044237; GO:0006139; GO:0071704; GO:0008152; GO:0009987; GO:0006725; GO:0034641; GO:0044238; GO:0046483; GO:1901360; GO:0006807 [GO:0003723]; GO:0003676; GO:0097159; GO:1901363; GO:0005488; …	825524	AT3G63490	AT3G63490; EMB3126	ath03010	Ribosome				1.26484e+06	1.26484e+06	764417	1.13314e+06	606613	1.02207e+06	1.14002e+06	1.32649e+06	2.07846e+06	2.32781e+06	1.99094e+06	2.73419e+06	1.80226e+06	1.95722e+06	1.71683		1.26484e+06	1.13314e+06	1.02207e+06		1.14002e+06		2.07846e+06	1.99094e+06	1.80226e+06		1.95722e+06	1.71683
High	AT3G22890	AT3G22890.1	ATP sulfurylase 1	25.484	19	6	463	51.4	metabolic process;response to stimulus	cytosol;membrane	catalytic activity;nucleotide binding	Pf01747, Pf14306	[GO:0000103]; GO:0006790; GO:0044237; GO:0008152; GO:0009987; GO:0008150 [GO:0000166]; GO:0036094; GO:1901265; GO:0005488; GO:0097159; GO:1901363; GO:0003674 [GO:0001887]; GO:0044237; GO:0008152; GO:0009987; GO:0008150 [GO:0004020]; GO:0016301; GO:0016773; GO:0016772; GO:0016740; GO:0003824; GO:0003674 [GO:0004781]; GO:0004779; GO:0070566; GO:0016779; GO:0016772; GO:0016740; GO:0003824; GO:000367…	821861	AT3G22890	APS1	ath00450; ath00920; ath00230; ath00261; ath01100	Selenocompound metabolism; Sulfur metabolism; Purine metabolism; Monobactam biosynthesis; Metabolic pathways	Transport and synthesis of PAPS			6.22828e+06	6.22828e+06	4.23128e+06	6.27228e+06	4.06029e+06	6.84109e+06	6.44722e+06	6.1503e+06	9.6368e+06	1.34488e+07	1.15025e+07	1.85303e+07	1.22144e+07	1.11179e+07	1.72445		6.22828e+06	6.27228e+06	6.84109e+06		6.44722e+06		9.6368e+06	1.15025e+07	1.22144e+07		1.11179e+07	1.72445
High	AT3G04840	AT3G04840.1	Ribosomal protein S3Ae	14.163	24	2	262	29.8	metabolic process	cytoplasm;cytosol;Golgi;membrane;ribosome	RNA binding;structural molecule activity	Pf01015	[GO:0002181]; GO:0006412; GO:0010467; GO:0034645; GO:0043043; GO:0044267; GO:0043170; GO:0009059; GO:0044249; GO:0044260; GO:0006518; GO:0043604; GO:1901566; GO:0019538; GO:0071704; GO:1901576; GO:0009058; GO:0044237; GO:0043603; GO:1901564; GO:0044271; GO:0044238; GO:0008152; GO:0009987; GO:0034641; GO:0006807; GO:0008150 [GO:0003729]; GO:0003723; GO:0003676; GO:0097159; GO:1901363; GO:0005488; …	819644	AT3G04840	AT3G04840	ath03010	Ribosome	Nonsense Mediated Decay (NMD) independent of the Exon Junction Complex (EJC); Nonsense Mediated Decay (NMD) enhanced by the Exon Junction Complex (EJC); Ribosomal scanning and start codon recognition; Formation of a pool of free 40S subunits; GTP hydrolysis and joining of the 60S ribosomal subunit; L13a-mediated translational silencing of Ceruloplasmin expression; Formation of the ternary complex…			1.32225e+06	1.32225e+06	1.0708e+06	1.58731e+06	804121	1.35485e+06	1.42147e+06	1.4521e+06	2.27526e+06	3.70794e+06	3.17134e+06	3.00447e+06	1.98042e+06	2.47567e+06	1.74163		1.32225e+06	1.58731e+06	1.35485e+06		1.42147e+06		2.27526e+06	3.17134e+06	1.98042e+06		2.47567e+06	1.74163
High	AT4G24190	AT4G24190.1	Chaperone protein htpG family protein	18.494	6	5	823	94.1	metabolic process;regulation of biological process;response to stimulus;transport	cytosol;endoplasmic reticulum;extracellular;Golgi;membrane;mitochondrion;nucleus;organelle lumen;vacuole	catalytic activity;nucleotide binding;protein binding	Pf00118, Pf00183, Pf02518, Pf13589	[GO:0000166]; GO:0036094; GO:1901265; GO:0005488; GO:0097159; GO:1901363; GO:0003674 [GO:0005524]; GO:0032559; GO:0035639; GO:0030554; GO:0032555; GO:0043168; GO:1901265; GO:0017076; GO:0032553; GO:0043167; GO:0097159; GO:1901363; GO:0000166; GO:0097367; GO:0005488; GO:0036094; GO:0003674 [GO:0005634]; GO:0043231; GO:0043227; GO:0043229; GO:0043226; GO:0044424; GO:0005575; GO:0005622; GO:0044464;…	828520	AT4G24190	SHD	ath04141; ath04626	Protein processing in endoplasmic reticulum; Plant-pathogen interaction				2.0958e+06	2.0958e+06	1.11198e+06	1.64836e+06	809797	1.36441e+06	1.70286e+06	1.67493e+06	2.62441e+06	4.24249e+06	3.62854e+06	4.23198e+06	2.78955e+06	3.01416e+06	1.77006		2.0958e+06	1.64836e+06	1.36441e+06		1.70286e+06		2.62441e+06	3.62854e+06	2.78955e+06		3.01416e+06	1.77006
High	AT4G01700	AT4G01700.1	Chitinase family protein	18.124	15	3	280	31.4	metabolic process;response to stimulus	extracellular	catalytic activity	Pf00182	[GO:0002239]; GO:0051707; GO:0043207; GO:0051704; GO:0009605; GO:0009607; GO:0008150; GO:0050896 [GO:0004568]; GO:0004553; GO:0016798; GO:0016787; GO:0003824; GO:0003674 [GO:0005576]; GO:0005575 [GO:0005618]; GO:0030312; GO:0044464; GO:0071944; GO:0005575; GO:0005623 [GO:0005975]; GO:0044238; GO:0071704; GO:0008152; GO:0008150 [GO:0006032]; GO:0006026; GO:0006030; GO:1901072; GO:0006022; GO:00090…	828131	AT4G01700	AT4G01700						1.12268e+06	1.12268e+06	498599	739104	670610	1.1299e+06	997225	994329	1.558e+06	2.18805e+06	1.8714e+06	2.88027e+06	1.89855e+06	1.77598e+06	1.78093		1.12268e+06	739104	1.1299e+06		997225		1.558e+06	1.8714e+06	1.89855e+06		1.77598e+06	1.78093
High	AT2G47510	AT2G47510.2	fumarase 1	9.771	6	2	492	53	metabolic process;response to stimulus	mitochondrion	catalytic activity;protein binding	Pf00206, Pf10415	[GO:0003824]; GO:0003674 [GO:0004333]; GO:0016836; GO:0016835; GO:0016829; GO:0003824; GO:0003674 [GO:0005515]; GO:0005488; GO:0003674 [GO:0005739]; GO:0043231; GO:0044444; GO:0043227; GO:0043229; GO:0005737; GO:0044424; GO:0043226; GO:0005622; GO:0044464; GO:0005575; GO:0005623 [GO:0006099]; GO:0006101; GO:0009060; GO:0044238; GO:0072350; GO:0045333; GO:0008152; GO:0019752; GO:0015980; GO:000815…	819364	AT2G47510	FUM1	ath01110; ath01200; ath00620; ath00020; ath01100	Biosynthesis of secondary metabolites; Carbon metabolism; Pyruvate metabolism; Citrate cycle (TCA cycle); Metabolic pathways	Citric acid cycle (TCA cycle)			143810	143810	142623	211419	120068	202300	185843		#VALUE!	353299	302171	546070	359947	#VALUE!	#VALUE!		143810	211419	202300		185843		331059	302171	359947		#VALUE!	1.78139
High	AT5G03350	AT5G03350.1	Legume lectin family protein	39.029	35	6	274	30.1	defense response;metabolic process;response to stimulus	extracellular;membrane	catalytic activity	Pf00139	[GO:0005576]; GO:0005575 [GO:0005618]; GO:0030312; GO:0044464; GO:0071944; GO:0005575; GO:0005623 [GO:0005886]; GO:0016020; GO:0044464; GO:0071944; GO:0005575; GO:0005623 [GO:0009507]; GO:0009536; GO:0043231; GO:0044444; GO:0043227; GO:0043229; GO:0005737; GO:0044424; GO:0043226; GO:0005622; GO:0044464; GO:0005575; GO:0005623 [GO:0009627]; GO:0009814; GO:0045087; GO:0098542; GO:0006952; GO:000695…	831863	AT5G03350	AT5G03350						1.31529e+07	1.31529e+07	8966734	1.32919e+07	9.56486e+06	1.61156e+07	1.41868e+07	1.66589e+07	2.61025e+07	29082778	2.4874e+07	4.17797e+07	2.75394e+07	2.6172e+07	1.84481		1.31529e+07	1.32919e+07	1.61156e+07		1.41868e+07		2.61025e+07	2.4874e+07	2.75394e+07		2.6172e+07	1.84481
High	AT2G16600	AT2G16600.1	rotamase CYP 3	19.425	28	2	173	18.5	metabolic process;regulation of biological process;response to stimulus	cytoplasm;cytosol;Golgi;membrane	catalytic activity	Pf00160	[GO:0000413]; GO:0018208; GO:0018193; GO:0006464; GO:0036211; GO:0044267; GO:0019538; GO:0043412; GO:0044260; GO:0043170; GO:0044238; GO:1901564; GO:0044237; GO:0071704; GO:0008152; GO:0006807; GO:0009987; GO:0008150 [GO:0003755]; GO:0016859; GO:0140096; GO:0016853; GO:0003824; GO:0003674 [GO:0005737]; GO:0044424; GO:0005622; GO:0044464; GO:0005575; GO:0005623 [GO:0005794]; GO:0012505; GO:0043231…	816161	AT2G16600	ROC3			Neutrophil degranulation			560490	560490	314465	466151	243564	410376	479006	961763	1.50697e+06	1.02961e+06	880611	1.61063e+06	1.06166e+06	1.14975e+06	2.40028		560490	466151	410376		479006		1.50697e+06	880611	1.06166e+06		1.14975e+06	2.40028
High	AT1G02920	AT1G02920.1	glutathione S-transferase 7	2.662	9	2	209	23.6	defense response;metabolic process;response to stimulus	cytoplasm;cytosol;nucleus;vacuole	catalytic activity;metal ion binding;protein binding	Pf00043, Pf02798, Pf13409, Pf13410, Pf13417	[GO:0004364]; GO:0016765; GO:0016740; GO:0003824; GO:0003674 [GO:0005507]; GO:0046914; GO:0046872; GO:0043169; GO:0043167; GO:0005488; GO:0003674 [GO:0005515]; GO:0005488; GO:0003674 [GO:0005634]; GO:0043231; GO:0043227; GO:0043229; GO:0043226; GO:0044424; GO:0005575; GO:0005622; GO:0044464; GO:0005623 [GO:0005737]; GO:0044424; GO:0005622; GO:0044464; GO:0005575; GO:0005623 [GO:0005773]; GO:00432…	839295	AT1G02920	GSTF7	ath00480	Glutathione metabolism				26873	#DIV/0!	27027.8	40064.9	253187	426589	#DIV/0!	434114	680205	861438	736774	1.45375e+06	958249	791743	#DIV/0!		233327	40064.9	426589		324457		680205	736774	958249		791743	2.44
High	AT3G20390	AT3G20390.1	endoribonuclease L-PSP family protein	24.949	32	5	187	19.8	metabolic process;response to stimulus	mitochondrion;vacuole	catalytic activity	Pf01042	[GO:0004521]; GO:0004519; GO:0004540; GO:0004518; GO:0140098; GO:0016788; GO:0003824; GO:0016787; GO:0003674 [GO:0005739]; GO:0043231; GO:0044444; GO:0043227; GO:0043229; GO:0005737; GO:0044424; GO:0043226; GO:0005622; GO:0044464; GO:0005575; GO:0005623 [GO:0005773]; GO:0043231; GO:0044444; GO:0043227; GO:0043229; GO:0005737; GO:0044424; GO:0043226; GO:0005622; GO:0044464; GO:0005575; GO:0005623 …	821584	AT3G20390	AT3G20390						5.79544e+06	5.79544e+06	3.20319e+06	4.74828e+06	3.6309e+06	6.11762e+06	5.55378e+06	1.82648e+07	2.86188e+07	1.36343e+07	1.16612e+07	3.15658e+07	2.08069e+07	2.03623e+07	3.66638		5.79544e+06	4.74828e+06	6.11762e+06		5.55378e+06		2.86188e+07	1.16612e+07	2.08069e+07		2.03623e+07	3.66638
High	AT5G41520	AT5G41520.1	RNA binding Plectin/S10 domain-containing protein	4.546	15	2	180	19.7	cell organization and biogenesis;metabolic process;regulation of biological process	cytoplasm;cytosol;ribosome	RNA binding;structural molecule activity	Pf03501	[GO:0000028]; GO:0022618; GO:0042255; GO:0042274; GO:0022613; GO:0034622; GO:0071826; GO:0042254; GO:0070925; GO:0044085; GO:0065003; GO:0043933; GO:0006996; GO:0022607; GO:0071840; GO:0016043; GO:0008150; GO:0009987 [GO:0003729]; GO:0003723; GO:0003676; GO:0097159; GO:1901363; GO:0005488; GO:0003674 [GO:0003735]; GO:0005198; GO:0003674 [GO:0005618]; GO:0030312; GO:0044464; GO:0071944; GO:0005575…	834154	AT5G41520	AT5G41520; RPS10B	ath03010	Ribosome	Nonsense Mediated Decay (NMD) independent of the Exon Junction Complex (EJC); Nonsense Mediated Decay (NMD) enhanced by the Exon Junction Complex (EJC); Ribosomal scanning and start codon recognition; Formation of a pool of free 40S subunits; GTP hydrolysis and joining of the 60S ribosomal subunit; L13a-mediated translational silencing of Ceruloplasmin expression; Formation of the ternary complex…									#DIV/0!		#VALUE!		#VALUE!	500814	330116	#VALUE!	#VALUE!						#DIV/0!		#VALUE!	#VALUE!	330116		#VALUE!	#VALUE!
High	AT3G29320	AT3G29320.1	Glycosyl transferase, family 35	17.096	6	4	962	108.5	cell organization and biogenesis;metabolic process;response to stimulus	cytosol	catalytic activity;nucleotide binding	Pf00343	[GO:0003824]; GO:0003674 [GO:0004645]; GO:0016758; GO:0016757; GO:0016740; GO:0003824; GO:0003674 [GO:0004725]; GO:0004721; GO:0016791; GO:0140096; GO:0042578; GO:0003824; GO:0016788; GO:0003674; GO:0016787 [GO:0005829]; GO:0044444; GO:0005737; GO:0044424; GO:0005622; GO:0044464; GO:0005575; GO:0005623 [GO:0005975]; GO:0044238; GO:0071704; GO:0008152; GO:0008150 [GO:0005980]; GO:0005977; GO:00092…	822590	AT3G29320	AT3G29320; PHS1	ath01100; ath01110; ath00500	Metabolic pathways; Biosynthesis of secondary metabolites; Starch and sucrose metabolism	Neutrophil degranulation; Glycogen breakdown (glycogenolysis)	Starch Metabolism								#DIV/0!	477543	748254	649642	555629	396279	261211	521698	#DIV/0!						#DIV/0!		748254	555629	261211		521698	#DIV/0!
High	AT4G34150	AT4G34150.1	Calcium-dependent lipid-binding (CaLB domain) family protein	10.031	11	2	247	27	response to stimulus	cytosol	protein binding	Pf00168	[GO:0005515]; GO:0005488; GO:0003674 [GO:0005829]; GO:0044444; GO:0005737; GO:0044424; GO:0005622; GO:0044464; GO:0005575; GO:0005623 [GO:0009409]; GO:0006950; GO:0009266; GO:0050896; GO:0009628; GO:0008150 [GO:0009506]; GO:0005911; GO:0055044; GO:0030054; GO:0005575	829563	AT4G34150	AT4G34150												#DIV/0!	2047195	3.20771e+06	1.50454e+06	1.28681e+06	2.43548e+06	1.60536e+06	2.0333e+06	#DIV/0!						#DIV/0!		3.20771e+06	1.28681e+06	1.60536e+06		2.0333e+06	#DIV/0!
High	AT5G61780	AT5G61780.1	TUDOR-SN protein 2	2.562	3	2	985	107.7	metabolic process;regulation of biological process;response to stimulus;transport	cytoplasm;cytosol;endoplasmic reticulum	catalytic activity;RNA binding	Pf00565, Pf00567	[GO:0000932]; GO:0036464; GO:0035770; GO:0044444; GO:0030529; GO:0043232; GO:0005737; GO:0044424; GO:1990904; GO:0043228; GO:0043229; GO:0005622; GO:0044464; GO:0032991; GO:0043226; GO:0005575; GO:0005623 [GO:0003676]; GO:0097159; GO:1901363; GO:0005488; GO:0003674 [GO:0003723]; GO:0003676; GO:0097159; GO:1901363; GO:0005488; GO:0003674 [GO:0003729]; GO:0003723; GO:0003676; GO:0097159; GO:1901363…	836300	AT5G61780	Tudor2												#DIV/0!	86871	136117	98733.9	84445.6			110281	#DIV/0!						#DIV/0!		136117	84445.6			110281	#DIV/0!
[truncated: 1 more columns]

## Sheet: Metabolites
Name	Formula	KEGG Pathways	Metabolika Pathways	Area: CM48H_1_pos.raw (F1)	NORMALIZEDArea: CM48H_1_pos.raw (F1)	Area: CM48H_2_pos.raw (F2)	NORMALIZEDArea: CM48H_2_pos.raw (F2)	Area: CM48H_3_pos.raw (F3)	NORMALIZEDArea: CM48H_3_pos.raw (F3)	Area: CM48H_5_pos.raw (F5)	NORMALIZEDArea: CM48H_5_pos.raw (F5)	AVERAGE CM	SD CM		Area: CP48H_2_pos.raw (F7)	NORMALIZEDArea: CP48H_2_pos.raw (F7)	Area: CP48H_3_pos.raw (F8)	NORMALIZEDArea: CP48H_3_pos.raw (F8)	Area: CP48H_4_pos.raw (F9)	NORMALIZEDArea: CP48H_4_pos.raw (F9)	Area: CP48H_5_pos.raw (F10)	NORMALIZEDArea: CP48H_5_pos.raw (F10)	AVERAGE CP	SD CP		RATIO CP/CM	P-VALUE	RATIO CP/CM
Triphenylphosphine oxide	C18 H15 O P			3.09896e+06	730500	3.47703e+06	3.47703e+06	3.17933e+06	2.29506e+06	622489	1.33941e+06	1.9605e+06	1.19867e+06		2.31991e+06	670273	824299	588097	140330	221589	15116.2	105845	396451	274915		0.20222	0.0439	0.2
Triethylene glycol	C6 H14 O4			2.79894e+07	6.59778e+06	8.05635e+06	8.05635e+06	1.0013e+07	7.22806e+06	1.18156e+06	2.54236e+06	6.10614e+06	2.44978e+06		9.5145e+06	2.74895e+06	4.26788e+06	3.04492e+06	3.49752e+06	5.52276e+06	38999.2	273076	2.89743e+06	2.14658e+06		0.474511	0.0963	0.47
Tentoxin	C22 H30 N4 O4			1.13569e+07	2.67708e+06	2.73213e+06	2.73213e+06	7.10951e+06	5.13212e+06	99752	214636	2.68899e+06	2.00776e+06		3.04772e+06	880552	1.16101e+06	828320	520085	821242	36319	254309	696106	295716		0.258872	0.0972	0.26
PEG n5	C10 H22 O6			9.58452e+06	2.2593e+06	936602	936602	1.88788e+06	1.3628e+06	534964	1.15108e+06	1.42745e+06	581225		1.12708e+06	325638	430242	306956	201061	317485	38808.6	271741	305455	23741.3		0.213987	0.0084	0.21
OCTOXYNOL-2	C18 H30 O3	Metabolic pathways;Biosynthesis of secondary metabolites;alpha-Linolenic acid metabolism;Biosynthesis of plant hormones;Other	Superpathway of lipoxygenase	1.14219e+07	2.69241e+06	2.91637e+06	2.91637e+06	6.22883e+06	4.49639e+06	2.70222e+06	5.81435e+06	3.97988e+06	1.46295e+06		5.27238e+06	1.52331e+06	3.47233e+06	2.47734e+06	82646.3	130503	56913.3	398512	1.13242e+06	1.08075e+06		0.284535	0.0203	0.28
NP-020329	C24 H30 O5			1.48014e+07	3.48904e+06	4.92445e+06	4.92445e+06	6.48564e+06	4.68177e+06	32131.6	69137.6	3.2911e+06	2.23771e+06		6.21886e+06	1.79676e+06	1.53892e+06	1.09794e+06	526892	831990	61875.5	433258	1.03999e+06	573717		0.316	0.0992	0.32
NP-015468	C20 H16 O4			4.03153e+06	950328	4.60576e+06	4.60576e+06	3.71058e+06	2.67855e+06	2.03945e+06	4.38829e+06	3.15573e+06	1.70424e+06		6.61823e+06	1.91215e+06	9649.67	6884.57	5779.09	9125.48	6944.38	48625.2	494197	945498		0.156603	0.0341	0.16
n-Butyl lactate	C7 H14 O3			1.15306e+07	2.71803e+06	3.54502e+06	3.54502e+06	4.14202e+06	2.98999e+06	27365.3	58881.9	2.32798e+06	1.55139e+06		2.57139e+06	742932	754736	538467	632744	999136	65432.7	458166	684675	241497		0.294107	0.0812	0.29
N,N'-Di-Boc-1H-pyrazole-1-carboxamidine	C14 H22 N4 O4	Phenylpropanoid biosynthesis		4.51155e+07	1.06348e+07	1.00624e+07	1.00624e+07	2.42283e+07	1.74897e+07	176924	380687	9.64188e+06	7.0361e+06		9.20949e+06	2.66082e+06	3.22383e+06	2.30004e+06	1.41075e+06	2.22764e+06	156615	1.09663e+06	2.07128e+06	676827		0.214822	0.0759	0.21
MFCD02667432	C14 H20 N4 O5			3.22344e+06	759841	1.40418e+06	1.40418e+06	1.14687e+06	827892	6281.01	13514.9	751358	570533		1.26504e+06	365498	247186	176355	42833.4	67636.1	13102.5	91744.7	175308	135092		0.233322	0.097	0.23
MFCD00229886	C19 H32 O2 S			9.64868e+06	2.27442e+06	1.92911e+06	1.92911e+06	4.84014e+06	3.49394e+06	64487.2	138757	1.95906e+06	1.38681e+06		2.27224e+06	656499	938673	669697	17235.6	27215.9	10633.8	74459.2	356968	354056		0.182214	0.0665	0.18
MFCD00088229	C10 H14 N4 O3			3.08246e+07	7.2661e+06	2.1877e+07	2.1877e+07	2.31082e+07	1.66811e+07	4.83611e+06	1.04059e+07	1.40575e+07	6.51884e+06		1.79082e+07	5.17408e+06	8.44547e+06	6.02542e+06	2.9453e+06	4.65079e+06	1.11378e+06	7.79877e+06	5.91226e+06	1.37937e+06		0.420577	0.0501	0.42
Methyl 2,3-O-isopropylidenehexopyranoside	C10 H18 O6			2.12107e+07	4.99987e+06	4.46443e+06	4.46443e+06	6.04838e+06	4.36613e+06	48791.2	104984	3.48385e+06	2.26973e+06		5.86606e+06	1.69484e+06	1.48564e+06	1.05993e+06	37586.8	59351.5	15695.7	109903	731005	790369		0.209827	0.0619	0.21
Methyl 1-Boc-5-oxo-piperidine-3-carboxylate	C12 H19 N O5			4.58812e+06	1.08153e+06	1.71059e+06	1.71059e+06	3.38695e+06	2.44493e+06	34259.2	73715.5	1.32769e+06	1.00464e+06		155736	44995.6	352153	251244	256596	405178	50958.4	356816	264558	159865		0.199262	0.0816	0.2
Meladrazine	C11 H23 N7			840630	198157	1.6727e+06	1.6727e+06	3.03246e+06	2.18903e+06	389827	838790	1.22467e+06	881922		464900	134320	303040	216204	202784	320206	13041.4	91316.9	190512	100793		0.155562	0.0586	0.16
MDMB-CHMICA	C23 H32 N2 O3			5.17409e+06	1.21966e+06	1.27567e+06	1.27567e+06	2.80237e+06	2.02294e+06	35836.1	77108.4	1.14884e+06	802863		1.49396e+06	431638	535237	381865	210868	332971	14591.2	102169	312161	145674		0.271717	0.0862	0.27
GLYCERYL 2-LINOLENATE	C21 H36 O4			3.35255e+06	790275	2.02866e+06	2.02866e+06	3.50498e+06	2.53013e+06	384836	828052	1.54428e+06	873313		3.71391e+06	1.07303e+06	964365	688027	15688.2	24772.4	10803.5	75646.8	465369	504922		0.301351	0.0762	0.3
Ethyl acetate	C4 H8 O2	Metabolic pathways;Microbial metabolism in diverse environments;Protein digestion and absorption;Degradation of aromatic compounds;Other	Superpathway of L-lysine degradation;Other	1.55015e+07	3.65407e+06	4.6283e+06	4.6283e+06	5.65801e+06	4.08433e+06	625504	1.3459e+06	3.42815e+06	1.44427e+06		5.08587e+06	1.46942e+06	2.23958e+06	1.59783e+06	1.86457e+06	2.94426e+06	25325.9	177334	1.54721e+06	1.13092e+06		0.451325	0.0861	0.45
Di-tert-butyl dicarbonate	C10 H18 O5			5.58463e+06	1.31643e+06	776287	776287	2.05451e+06	1.48309e+06	186450	401184	994247	497325		1.95789e+06	565677	23350.3	16659.3	23366.8	36897.4	13677.5	95770.9	178751	260124		0.179785	0.0271	0.18
Desipramine	C18 H22 N2			461930	108888	118826	118826	374118	270063	28647.3	61640.3	139854	90319.6		227109	65616.7	87223.3	62229.6	8879.79	14021.6	7894.16	55275.6	49285.9	23900.3		0.352408	0.1006	0.35
Cyclohexylamine	C6 H13 N	Microbial metabolism in diverse environments;Caprolactam degradation		2.40216e+07	5.66246e+06	1.58089e+07	1.58089e+07	1.53292e+07	1.10656e+07	4.75925e+06	1.02405e+07	1.06944e+07	4.15621e+06		1.6307e+07	4.71144e+06	6.70707e+06	4.78516e+06	5.04858e+06	7.97196e+06	75410.6	528032	4.49915e+06	3.05271e+06		0.420703	0.0531	0.42
7-(acetyloxy)-6-hydroxy-2-methyl-10-oxo-3,6,7,8,9,10-hexahydro-2H-oxecin-3-yl (2E)-but-2-enoate	C16 H22 O7			5.26583e+06	1.24128e+06	925345	925345	2.52976e+06	1.82615e+06	10308.2	22180.1	1.00374e+06	753303		1.5167e+06	438209	35933.2	25636.6	68034	107429	4954.03	34688.6	151491	194620		0.150926	0.071	0.15
5-Fluoro THJ	C22 H21 F N4 O			2.39056e+07	5.63511e+06	8.11715e+06	8.11715e+06	1.14139e+07	8.23935e+06	128913	277382	5.56725e+06	3.72511e+06		9.21662e+06	2.66289e+06	2.92916e+06	2.08981e+06	729060	1.15122e+06	27569.6	193045	1.52424e+06	1.08437e+06		0.273787	0.0823	0.27
4-Amino-N-cyclohexyl-1-ethyl-1H-pyrazole-3-carboxamide	C12 H20 N4 O			3.06666e+06	722886	1.00697e+06	1.00697e+06	1.34656e+06	972040	23083.4	49668.5	687890	443885		1.27992e+06	369797	520872	371616	5221.49	8245	4137.18	28969	194657	203462		0.282977	0.0899	0.28
3-Methylbutanoic acid	C5 H10 O2	Biosynthesis of secondary metabolites;Protein digestion and absorption;Other		2.54803e+06	600632	909533	909533	1.2782e+06	922692	33407.5	71882.8	626185	398375		628454	181574	315688	225228	232556	367217	5465.58	38270.5	203073	135470		0.324301	0.091	0.32
3-{(2S,5aS,8aR)-1-Methyl-6-[(1-methyl-1H-benzimidazol-2-yl)methyl]-5-oxodecahydropyrrolo[3,2-E][1,4]diazepin-2-yl}-N-(2-thienylmethyl)propanamide	C25 H32 N6 O2 S			2.67821e+06	631317	840888	840888	1.5712e+06	1.1342e+06	47978.1	103234	677410	434812		37445.2	10818.8	10281.9	7335.62	205945	325198	3467.04	24276.5	91907.2	155699		0.135674	0.0444	0.14
3,4,5-trimethoxyhydrocinnamic acid	C12 H16 O5	Chemical carcinogenesis		5.11372e+06	1.20543e+06	3.19308e+06	3.19308e+06	7.25647e+06	5.23821e+06	271121	583370	2.55502e+06	2.10677e+06		678619	196068	287962	205447	303640	479464	59985.5	420024	325251	145836		0.127299	0.0792	0.13
3-(1H-Benzimidazol-2-yl)propanehydrazide	C10 H12 N4 O			7.10466e+06	1.67474e+06	1.34149e+06	1.34149e+06	2.34745e+06	1.69455e+06	6662.19	14335	1.18128e+06	794643		20234.8	5846.28	526843	375877	302896	478288	20737.4	145205	251304	214900		0.212739	0.0646	0.21
2-Piperazin-1-ylnicotinamide	C10 H14 N4 O			7.61105e+06	1.79411e+06	3.71906e+06	3.71906e+06	3.49273e+06	2.52129e+06	64606.5	139014	2.04337e+06	1.49722e+06		3.2374e+06	935357	656672	468503	334527	528236	4076.58	28544.6	490160	371128		0.239879	0.0907	0.24
2-oxo-10-methylthiodecanoic acid	C11 H20 O3 S	Biosynthesis of secondary metabolites;2-Oxocarboxylic acid metabolism;Glucosinolate biosynthesis		1.65719e+07	3.90639e+06	4.7263e+06	4.7263e+06	6.53504e+06	4.71743e+06	94194.2	202678	3.3882e+06	2.1582e+06		5.09403e+06	1.47178e+06	1.75717e+06	1.25366e+06	682178	1.07719e+06	142396	997070	1.19992e+06	210558		0.354148	0.0901	0.35
2-[(1-ethyl-1H-1,2,3,4-tetraazol-5-yl)sulfanyl]-1-(4-phenylpiperazino)-1-ethanone	C15 H20 N6 O S			2.60412e+07	6.13852e+06	6.70914e+06	6.70914e+06	1.84144e+07	1.32928e+07	149426	321519	6.61548e+06	5.30522e+06		8.33364e+06	2.40777e+06	30024.4	21421	1.2007e+06	1.89596e+06	64917.5	454558	1.19493e+06	1.13838e+06		0.180626	0.0927	0.18
2,2,6,6-Tetramethyl-4-piperidinol	C9 H19 N O			267123	62967.2	297587	297587	368575	266062	302647	651205	319455	244386		478194	138161	17552.6	12522.9	3518.17	5555.37	3401.66	23818.7	45014.4	62551.9		0.14091	0.0725	0.14
1792084	C15 H29 N O3			1.50804e+07	3.55481e+06	8.9191e+06	8.9191e+06	1.31372e+07	9.48329e+06	5.82149e+06	1.25261e+07	8.62083e+06	3.73044e+06		1.27536e+07	3.68478e+06	862607	615428	1.51121e+06	2.38628e+06	486921	3.40947e+06	2.52399e+06	1.38961e+06		0.292778	0.0221	0.29
1,3-Dihydroxy-1-(7-methoxy-2-oxo-2H-chromen-6-yl)-3-methyl-2-butanyl 3-methylbutanoate	C20 H26 O7		Other	1.36573e+07	3.21935e+06	4.29934e+06	4.29934e+06	7.27033e+06	5.24822e+06	67223.3	144644	3.22789e+06	2.21632e+06		4.79574e+06	1.3856e+06	1.70843e+06	1.21888e+06	485223	766192	23000	161048	882929	547807		0.273531	0.0857	0.27
(2E)-decenoic acid	C10 H18 O2	Metabolic pathways;Biosynthesis of secondary metabolites;Biosynthesis of antibiotics;Biosynthesis of alkaloids derived from shikimate pathway;Other		3.3759e+06	795781	1.87471e+06	1.87471e+06	1.48057e+06	1.06877e+06	279818	602084	1.08534e+06	559988		936246	270502	201781	143961	54949.8	86768.5	51375.1	359733	215241	123177		0.198317	0.0229	0.2
(1'S,2'R,4'S,7'R,9'R,10'R,11'S)-4',10'-dihydroxy-2'-(hydroxymethyl)-1',5'-dimethyl-8'-oxaspiro[oxirane-2,12'-tricyclo[7.2.1.0Â?,â·]dodecan]-5'-en-11'-yl acetate	C17 H24 O7			2.22534e+06	524567	362109	362109	792085	571781	3014.54	6486.37	366236	256095		422624	122105	193920	138352	61063.3	96422	6832.63	47842.7	101181	39526.9		0.276272	0.0868	0.28
Salicylic acid	C7 H6 O3	Metabolic pathways;Biosynthesis of secondary metabolites;Microbial metabolism in diverse environments;Biosynthesis of antibiotics;Biosynthesis of phenylpropanoids;Isoquinoline alkaloid biosynthesis;Biosynthesis of alkaloids derived from shikimate pathway;Degradation of aromatic compounds;Biosynthesis of plant hormones;Other	Superpathway of chorismate metabolism;Other	30692.2	7234.89	329718	329718	350148	252760	23934	51498.7	160303	155476		1.734e+06	500992	651674	464937	349101	551248	136215	953790	617742	226811		3.85359	0.0159	3.85
Procarbazine	C12 H19 N3 O	Other		21295.3	5019.81	11909.6	11909.6	36471.2	26327.4	11817.2	25427.1	17171	10445.7		50223.9	14510.8	54600.6	38954.8	28266.9	44634.9	4767.6	33383.2	32870.9	13073.7		1.91433	0.1097	1.91
MFCD00022713	C12 H15 N	Other		41675.8	9823.97	34233.4	34233.4	41584.9	30018.8	17626.9	37927.8	28001	12541.4		141783	40964.2	63760.1	45489.7	24993	39465.3	11921	83471.9	52347.8	20906.9		1.8695	0.0928	1.87
Lidocaine N-oxide	C14 H22 N2 O2	Other		6.66455e+07	1.57099e+07	1.34002e+07	1.34002e+07	1.21184e+07	8.74787e+06	1.21064e+07	2.60494e+07	1.59769e+07	7.31266e+06		9.39072e+07	2.71319e+07	3.00409e+07	2.14327e+07	1.71653e+07	2.71048e+07	6.46121e+06	4.5242e+07	3.02278e+07	1.03621e+07		1.89198	0.0657	1.89
Leu-arg	C12 H25 N5 O3			54505	12848.1	71729.6	71729.6	83316	60143.1	21386	46016.2	47684.3	25493.4		130706	37763.8	8.92138e+06	6.36496e+06	4.36144e+06	6.88694e+06	2.02018e+06	14145519	6.8588e+06	5.76968e+06		143.838	0.0562	143.84
6,7-Benzomorphan	C12 H15 N	Other		49977.9	11781	9713.64	9713.64	15749.2	11368.8	5172.91	11130.5	10998.5	897.726		165606	47847.1	47474.6	33870.8	7921.95	12509.2	5767.36	40383.6	33652.7	15208.4		3.05975	0.0248	3.06

## Sheet: Lipids
Name	Formula	Molecular Weight	RT [min]	Area (Max.)	KEGG Pathways	Metabolika Pathways	MS2	Area: Lipids101__GCCM72_1_20191129145013.raw (F17)	GCCM1_NORM	Area: Lipids101_GCCM72_1.raw (F18)	GCCM1_2NDRUN_NORM	Area: Lipids102_GCCM72_2.raw (F19)	GCCM2_NORM	Area: Lipids103_GCCM72_3.raw (F20)	GCCM3_NORM	Area: Lipids104_GCCM72_4.raw (F21)	GCCM4_NORM	Area: Lipids105_GCCM72_5.raw (F22)	GCCM5_NORM	AVERAGE_GCCM	SD_GCCM	Ave no Rep3	SD no rep 3	Area: Lipids106_GCCP72_1.raw (F23)	GCCP1_NORM	Area: Lipids107_GCCP72_2.raw (F24)	GCCP2_NORM	Area: Lipids108_GCCP72_3.raw (F25)	GCCP3_NORM	Area: Lipids109_GCCP72_4.raw (F26)	GCCP4_NORM	Area: Lipids110_GCCP72_5.raw (F27)	GCCP5_NORM	AVERAGE_GCCP	SD_GCCP	RATIO P/M	Ave no rep3	SD no rep 3	Ratio P/M no rep 3	pvalue
Didodecyl-3,3-thiodipropionate (DLTDP)	C30 H58 O4 S	514.406	7.751	3.54011e+08			DDA for preferred ion	1.84845e+08		2.04685e+08	2.04685e+08	2.29772e+08	1.20662e+08	2.22502e+08	1.45731e+08	1.06266e+08	8.54673e+07	6.19627e+07	2.64623e+07	1.16602e+08	6.65548e+07	1.09319e+08	7.45152e+07	2.14114e+07	9.6944e+06	5.36455e+07	3.03919e+07	3.54011e+08	1.04459e+08	2.06087e+07	1.03841e+07	1.29699e+07	1.21388e+07	3.34137e+07	4.0627e+07	0.286563	1.56523e+07	9.88013e+06	0.14318	0.0254
Calcitriol	C27 H44 O3	416.329	4.612	8.65511e+08	Biosynthesis of secondary metabolites;Metabolic pathways;Steroid biosynthesis;Primary bile acid biosynthesis;Insect hormone biosynthesis;Other		DDA for preferred ion	1.2903e+08		1.48815e+08	1.48815e+08	8.65511e+08	4.54512e+08	2.73064e+08	1.78847e+08	2.31464e+08	1.86161e+08	2.92891e+08	1.25084e+08	2.18684e+08	1.34073e+08	2.28643e+08	1.52663e+08	5.16671e+07	2.33932e+07	3.93572e+07	2.22971e+07	3.37827e+07	9.96837e+06	7.74811e+07	3.90406e+07	5.37122e+07	5.02706e+07	2.8994e+07	1.57466e+07	0.132584	3.37504e+07	1.34084e+07	0.147612	0.022
1,2-Dipalmitoylphosphatidylglycerol	C38 H75 O10 P	744.479	3.843	1.19924e+08			DDA for preferred ion	2.53376e+07		3.30059e+07	3.30059e+07	3.82744e+07	2.00993e+07	1.7659e+07	1.1566e+07	6.20154e+07	4.98774e+07	1.56242e+07	6.67262e+06	2.42442e+07	1.74679e+07	2.74138e+07	1.84353e+07	1.87939e+07	8.50929e+06	1.93328e+07	1.09527e+07	2.32198e+07	6.85155e+06	1.49301e+06	752286	744929	697199	5.5526e+06	4.64242e+06	0.229028	5.22786e+06	5.29462e+06	0.190702	0.0414
Ergosterol	C28 H44 O	396.343	5.002	1.3879e+08	Biosynthesis of secondary metabolites;Metabolic pathways;Biosynthesis of antibiotics;Steroid biosynthesis	Superpathway of cholesterol biosynthesis;Cholesterol biosynthesis I;Cholesterol biosynthesis III (via desmosterol);Superpathway of ergosterol biosynthesis I;Plant sterol biosynthesis;Superpathway of ergosterol biosynthesis II	No MS2	1.23921e+06		5.26951e+06	5.26951e+06	3.72013e+07	1.95358e+07	3.42648e+07	2.24422e+07	3.17509e+07	2.55364e+07	2.3152e+07	9.8875e+06	1.65343e+07	8.6027e+06	1.50573e+07	9.17236e+06	5.08874e+06	2.30402e+06	4.68917e+06	2.65657e+06	3.62472e+07	1.06956e+07	8.06325e+06	4.06285e+06	3.46582e+06	3.24376e+06	4.59255e+06	3.47607e+06	0.277759	3.0668e+06	768884	0.203675	0.0184
Tocopheryl acetate	C31 H52 O3	472.392	7.859	5.82696e+09	Vitamin digestion and absorption		DDA for preferred ion	1.14454e+09		1.4285e+09	1.4285e+09	5.82696e+09	3.05995e+09	3.12561e+09	2.04716e+09	9.54075e+08	7.67339e+08	2.32623e+09	9.9346e+08	1.65928e+09	9.2256e+08	1.56231e+09	1.03544e+09	6.94353e+08	3.14381e+08	3.99928e+08	2.26572e+08	2.8828e+08	8.50637e+07	6.43585e+08	3.24285e+08	4.83201e+08	4.5224e+08	2.80508e+08	1.35705e+08	0.169054	3.2937e+08	9.29427e+07	0.210822	0.0354
Megalomicin C1	C48 H84 N2 O17	960.57	3.961	6.78105e+08	Biosynthesis of secondary metabolites;Biosynthesis of antibiotics;Biosynthesis of 12-, 14- and 16-membered macrolides		DDA for preferred ion	1.47651e+08		1.24562e+08	1.24562e+08	4.01152e+08	2.1066e+08	1.48269e+08	9.71111e+07	4.87256e+08	3.91888e+08	9.782e+07	4.17758e+07	1.73199e+08	1.36616e+08	1.92222e+08	1.49909e+08	4.57946e+07	2.07343e+07	1.07373e+08	6.083e+07	6.03829e+07	1.78174e+07	6.37362e+07	3.21149e+07	5.93273e+07	5.5526e+07	3.74045e+07	1.97906e+07	0.215962	4.23013e+07	1.90359e+07	0.220065	0.0945
MFCD01912679	C33 H50 N4	502.402	7.59	2.74874e+07			DDA for preferred ion	6.51956e+06		4.89154e+06	4.89154e+06	2.74874e+07	1.44347e+07	1.37348e+07	8.99578e+06	8.67784e+06	6.97937e+06	1.28983e+07	5.50846e+06	8.16196e+06	3.84635e+06	7.95351e+06	4.40864e+06	4.32545e+06	1.95843e+06	1.96958e+06	1.11583e+06	1.33439e+06	393744	3.8727e+06	1.95135e+06	4.9434e+06	4.62666e+06	2.0092e+06	1.60194e+06	0.246166	2.41307e+06	1.52782e+06	0.303396	0.0351
Cholesteryl palmitate	C43 H76 O2	624.58	0.163	1.02662e+08			No MS2	3.94831e+06		2.69314e+07	2.69314e+07	1.02662e+08	5.39118e+07	4.12861e+07	2.70409e+07	4.09898e+07	3.29671e+07	2.75939e+07	1.17845e+07	3.05271e+07	1.52411e+07	3.13987e+07	1.74545e+07	1.68033e+07	7.60799e+06	3.64545e+07	2.06527e+07	3.58642e+07	1.05826e+07	1.74002e+07	8.7675e+06	4.71775e+06	4.41547e+06	1.04052e+07	6.15274e+06	0.340852	1.03609e+07	7.10366e+06	0.329979	0.05
(2R)-3-{[(2-Aminoethoxy)(hydroxy)phosphoryl]oxy}-2-(pentadecanoyloxy)propyl stearate	C38 H76 N O8 P	705.532	7.237	1.76473e+09			DDA for preferred ion	1.05287e+06		2.41684e+07	2.41684e+07	4.98705e+07	2.61889e+07	4.20534e+06	2.75435e+06	2.51211e+07	2.02043e+07	1.81784e+07	7.76342e+06	1.62159e+07	1.03835e+07	1.95812e+07	8.26139e+06	1.29357e+07	5.85687e+06	1.83679e+07	1.0406e+07	2.02869e+07	5.98613e+06	1.7893e+07	9.0158e+06	3.99737e+06	3.74125e+06	7.00121e+06	2.67482e+06	0.431751	7.25498e+06	3.01831e+06	0.370507	0.0101
MFCD00225093	C32 H64 N2 O2	508.497	6.768	7.3072e+07			DDA for preferred ion	8.41428e+06		8.98795e+06	8.98795e+06	1.59716e+07	8.38727e+06	1.03265e+07	6.76352e+06	1.7034e+07	1.37e+07	4.32057e+07	1.84518e+07	1.12581e+07	4.77777e+06	1.23817e+07	4.69243e+06	9.57887e+06	4.33701e+06	5.53681e+06	3.13678e+06	8.99853e+06	2.65523e+06	1.07334e+07	5.40829e+06	7.27535e+06	6.80919e+06	4.4693e+06	1.69121e+06	0.396985	4.92282e+06	1.56282e+06	0.397587	0.0051
MFCD00025962	C24 H27 O4 P	410.164	0.638	1.04268e+08			No MS2	3.50896e+07		3.50682e+07	3.50682e+07	6.73272e+07	3.5356e+07	6.67594e+06	4.3725e+06	6.12618e+07	4.92713e+07	1.04268e+08	4.45294e+07	3.37195e+07	1.74961e+07	4.10562e+07	7.02138e+06	1.75047e+07	7.92558e+06	1.81747e+07	1.02965e+07	5.94151e+07	1.75318e+07	7.06815e+07	3.56145e+07	1.31064e+07	1.22667e+07	1.6727e+07	1.11366e+07	0.496063	1.65258e+07	1.28489e+07	0.402516	0.0016
tetranactin	C44 H72 O12	792.503	3.367	4.75466e+09			DDA for preferred ion	1.56716e+09		2.26795e+09	2.26795e+09	4.75466e+09	2.49685e+09	1.84809e+09	1.21044e+09	2.461e+09	1.97932e+09	1.60221e+09	6.84255e+08	1.72776e+09	7.588e+08	1.85709e+09	8.10057e+08	1.45644e+09	6.5943e+08	1.76938e+09	1.00241e+09	1.06514e+09	3.14295e+08	1.73315e+09	8.73285e+08	9.98692e+08	9.34702e+08	7.56824e+08	2.78762e+08	0.438038	8.67456e+08	1.48372e+08	0.467105	0.0325
(PE(18:0/22:5(4Z,7Z,10Z,13Z,16Z))1-octadecanoyl-2-[(4Z,7Z,10Z,13Z,16Z)-docosapentaenoyl]-sn-glycero-3-phosphoethanolamine	C45 H80 N O8 P	793.561	4.249	2.63698e+09			No MS2	4.71055e+08		8.68435e+08	8.68435e+08	2.0713e+09	1.08771e+09	8.58764e+08	5.6246e+08	9.73259e+08	7.82768e+08	5.85176e+08	2.4991e+08	7.10257e+08	3.18793e+08	7.47207e+08	3.55533e+08	9.48305e+08	4.29363e+08	4.39146e+08	2.4879e+08	7.45245e+08	2.19902e+08	8.63293e+08	4.3499e+08	3.52075e+08	3.29516e+08	3.32512e+08	9.94749e+07	0.468157	3.60665e+08	8.89377e+07	0.482684	0.06
MFCD00093625	C23 H49 N	339.387	1.504	7.43617e+08			DDA for preferred ion	1.54202e+08		2.08112e+08	2.08112e+08	6.4765e+08	3.40105e+08	2.67893e+08	1.75461e+08	3.57067e+08	2.8718e+08	7.43617e+08	3.17575e+08	2.65687e+08	7.09719e+07	2.88243e+08	5.76545e+07	6.33926e+08	2.87022e+08	2.49366e+08	1.41274e+08	1.13881e+08	3.36034e+07	1.2979e+08	6.53975e+07	7.06308e+07	6.61053e+07	1.1868e+08	1.02091e+08	0.446693	1.3995e+08	1.04312e+08	0.485526	0.0257
3-[(11E,15E)-11,15-Dotriacontadien-1-yl]-5-methyl-2(5H)-furanone	C37 H66 O2	542.504	14.558	7.74379e+07			DDA for preferred ion	1.95682e+07		2.47377e+07	2.47377e+07	7.74379e+07	4.06655e+07	3.23523e+07	2.11896e+07	3.77445e+07	3.0357e+07	4.67089e+07	1.99479e+07	2.73795e+07	8.45441e+06	2.8927e+07	8.90718e+06	1.97878e+07	8.95929e+06	2.31208e+07	1.30987e+07	1.31051e+07	3.86698e+06	2.62201e+07	1.32116e+07	2.36918e+07	2.21738e+07	1.22621e+07	6.73108e+06	0.447855	1.43608e+07	5.57174e+06	0.496451	0.0111
1,7-Dibenzyl-1,4,7,10-tetraazacyclododecane	C22 H32 N4	352.262	0.354	1.03855e+08			No MS2	8.27188e+06		2.04465e+07	2.04465e+07	5.79656e+07	3.04399e+07	4.46572e+07	2.92489e+07	4.88769e+07	3.93104e+07	5.43886e+07	2.32277e+07	2.85347e+07	7.31165e+06	2.83561e+07	8.43016e+06	3.46957e+07	1.57091e+07	2.34993e+07	1.33131e+07	5.28361e+07	1.55905e+07	3.32516e+07	1.67546e+07	1.54959e+07	1.4503e+07	1.51741e+07	1.31064e+06	0.531777	1.507e+07	1.48933e+06	0.531453	0.0038
(2R)-1-(Pentadecanoyloxy)-3-(phosphonooxy)-2-propanyl (7Z,10Z,13Z,16Z)-7,10,13,16-docosatetraenoate	C40 H71 O8 P	710.489	4.749	1.48732e+10			DDA for preferred ion	2.64953e+07		1.42718e+08	1.42718e+08	5.05784e+08	2.65606e+08	2.48725e+08	1.62906e+08	2.4003e+08	1.9305e+08	3.5539e+08	1.51776e+08	1.83211e+08	4.98144e+07	1.88287e+08	5.60076e+07	3.30758e+08	1.49757e+08	2.31248e+08	1.31009e+08	2.51093e+08	7.4091e+07	1.99575e+08	1.0056e+08	1.05835e+08	9.90539e+07	1.10894e+08	2.96495e+07	0.605281	1.20095e+08	2.46527e+07	0.637828	0.05
MFCD00093161	C27 H43 N S	413.313	0.481	4.93347e+08			No MS2	1.08696e+07		2.76575e+07	2.76575e+07	5.42351e+07	2.84809e+07	5.88007e+07	3.85123e+07	2.85145e+07	2.29335e+07	5.24441e+07	2.23972e+07	2.79963e+07	6.47917e+06	2.53672e+07	3.14559e+06	2.71156e+07	1.22771e+07	2.86989e+07	1.62588e+07	4.93347e+08	1.45574e+08	3.31069e+07	1.66816e+07	2.60779e+07	2.4407e+07	4.30396e+07	5.74863e+07	1.53734	1.74062e+07	5.07151e+06	0.686166	0.0153
2051002 (CID) 2-Chloro-1-[4-[(1R)-1-(4-propan-2-ylphenyl)ethyl]piperazin-1-yl]ethanone	C18 H24	240.187	0.546	6.60304e+07			No MS2	3.86942e+07		3.72488e+07	3.72488e+07	6.60304e+07	3.4675e+07	3.28767e+07	2.15331e+07	3.78718e+07	3.04593e+07	4.68585e+07	2.00118e+07	2.87856e+07	7.72482e+06	3.05987e+07	7.5926e+06	3.65525e+07	1.65498e+07	4.05957e+07	2.29987e+07	5.18431e+07	1.52975e+07	3.94106e+07	1.98579e+07	2.6913e+07	2.51886e+07	1.99785e+07	4.18178e+06	0.694046	2.11488e+07	3.76648e+06	0.691165	0.0515
PC(o-22:0/22:3(10Z,13Z,16Z))-(2R)-2-[(4Z,7Z,10Z,13Z,16Z,19Z)-4,7,10,13,16,19-Docosahexaenoyloxy]-3-[(7Z,10Z,13Z,16Z)-7,10,13,16-docosatetraenoyloxy]propyl 2-(trimethylammonio)ethyl phosphate	C52 H84 N O8 P	881.6	7.253	4.1129e+07			No MS2	774969		6.82936e+06	6.82936e+06	8.40673e+06	4.41469e+06	4.21773e+06	2.76246e+06	1.32482e+07	1.06552e+07	1.63899e+07	6.99962e+06	6.33227e+06	2.99169e+06	7.22472e+06	2.57368e+06	1.96348e+07	8.89002e+06	1.90292e+07	1.07807e+07	2.05141e+07	6.05317e+06	2.27483e+07	1.14623e+07	1.35558e+07	1.26872e+07	9.97467e+06	2.58724e+06	1.57521	1.09551e+07	1.58666e+06	1.51633	0.0486
Ethyl palmitoleate	C18 H34 O2	282.256	11.766	6.24084e+07	Biosynthesis of plant secondary metabolites;Biosynthesis of unsaturated fatty acids;Cutin, suberine and wax biosynthesis;Fatty acid biosynthesis;Other	Superpathway of fatty acid biosynthesis II (plant);Superpathway of fatty acids biosynthesis (E. coli);Other	DDA for preferred ion	2.56855e+06		959760	959760	2.86629e+06	1.5052e+06	1.8069e+07	1.18345e+07	5.91839e+06	4.76002e+06	1.04927e+07	4.4811e+06	4.70812e+06	4.33442e+06	2.92652e+06	1.97203e+06	1.91051e+07	8.65017e+06	9.91293e+06	5.616e+06	1.47069e+07	4.3396e+06	8.13864e+06	4.10084e+06	4.71008e+06	4.40829e+06	5.42298e+06	1.89759e+06	1.15184	5.69382e+06	2.07656e+06	1.9456	0.1015
6-deoxoteasterone	C28 H50 O3	434.376	4.007	3.96089e+07	Biosynthesis of secondary metabolites;Metabolic pathways;Brassinosteroid biosynthesis	Superpathway of C28 brassinosteroid biosynthesis	No MS2	4.02157e+06		3.38853e+06	3.38853e+06	5.94057e+06	3.11962e+06	5.2305e+06	3.42579e+06	4.99949e+06	4.02096e+06	1.22634e+07	5.23729e+06	3.83844e+06	848454	3.9416e+06	942806	1.54991e+07	7.01752e+06	6.82075e+06	3.86418e+06	3.68103e+07	1.08617e+07	1.42878e+07	7.19923e+06	1.45176e+07	1.35874e+07	8.50601e+06	3.76961e+06	2.21601	7.91708e+06	4.07852e+06	2.0086	0.1063
(1Z)-N-[(2S,3S,4R,8E)-1,3,4-Trihydroxy-8-octadecen-2-yl]hexacosanimidic acid	C44 H87 N O4	693.664	13.304	3.40804e+09			DDA for preferred ion	6.69167e+08		8.43169e+08	8.43169e+08	9.90976e+08	5.20399e+08	8.15186e+08	5.33918e+08	5.22859e+08	4.20522e+08	6.18474e+08	2.64131e+08	5.16428e+08	2.12092e+08	5.12055e+08	2.44643e+08	3.40804e+09	1.54305e+09	8.02175e+08	4.54458e+08	1.15422e+09	3.4058e+08	2.44373e+09	1.23133e+09	9.9168e+08	9.28139e+08	8.99511e+08	5.08808e+08	1.7418	1.03924e+09	4.63694e+08	2.02956	0.091
2-Hydroxy-N-(1,3,4-trihydroxy-2-octadecanyl)hexacosanamide	C44 H89 N O5	711.674	13.308	2.56882e+09			DDA for preferred ion	3.88368e+08		5.58778e+08	5.58778e+08	6.99659e+08	3.67417e+08	5.60716e+08	3.67249e+08	2.94688e+08	2.3701e+08	4.06374e+08	1.7355e+08	3.40801e+08	1.48044e+08	3.34189e+08	1.70091e+08	2.56882e+09	1.16308e+09	6.31965e+08	3.58029e+08	8.4547e+08	2.49476e+08	1.72794e+09	8.7066e+08	5.87352e+08	5.49718e+08	6.38192e+08	3.76486e+08	1.87262	7.35371e+08	3.55008e+08	2.20047	0.0877
(2R)-3-{[(2-Aminoethoxy)(hydroxy)phosphoryl]oxy}-2-[(9Z,12Z,15Z)-9,12,15-octadecatrienoyloxy]propyl (15Z)-15-tetracosenoate	C47 H86 N O8 P	823.61	9.976	1.15471e+08			DDA for preferred ion	686023		2.27981e+07	2.27981e+07	3.78614e+06	1.98824e+06	8.88582e+06	5.81989e+06	3.23049e+07	2.5982e+07	5.51135e+07	2.35372e+07	1.60251e+07	1.12096e+07	1.85764e+07	1.11421e+07	1.15471e+08	5.22816e+07	3.5313e+07	2.00059e+07	7.04325e+06	2.07828e+06	1.04443e+08	5.2626e+07	5.01195e+07	4.69082e+07	3.478e+07	2.26912e+07	2.17035	4.29554e+07	1.5522e+07	2.31237	0.0434
Palmitic Acid	C16 H32 O2	256.24	1.5	7.31611e+08	Metabolic pathways;Biosynthesis of plant secondary metabolites;Biosynthesis of unsaturated fatty acids;Cutin, suberine and wax biosynthesis;Fatty acid biosynthesis;Fatty acid metabolism;Fatty acid elongation;Fatty acid degradation	Superpathway of fatty acid biosynthesis II (plant);Superpathway of fatty acids biosynthesis (E. coli)	No MS2	1.45819e+08		5.59905e+07	5.59905e+07	7.66633e+07	4.02587e+07	1.02336e+07	6.70267e+06	1.94559e+08	1.56479e+08	2.45132e+08	1.04688e+08	7.28238e+07	5.85863e+07	8.93541e+07	5.24862e+07	5.86629e+08	2.65607e+08	2.05393e+08	1.16362e+08	8.83029e+06	2.60558e+06	5.54351e+08	2.79322e+08	2.99753e+08	2.80547e+08	1.88889e+08	1.24927e+08	2.59378	2.35459e+08	7.96868e+07	2.63513	0.0222
Oleic acid	C18 H34 O2	282.256	1.514	5.56724e+08	Biosynthesis of plant secondary metabolites;Biosynthesis of unsaturated fatty acids;Cutin, suberine and wax biosynthesis;Fatty acid biosynthesis;Other	Superpathway of fatty acid biosynthesis II (plant);Superpathway of fatty acids biosynthesis (E. coli);Other	DDA for preferred ion	2.05491e+07		5.66656e+06	5.66656e+06	4.33133e+07	2.27454e+07	2.19097e+07	1.43501e+07	5.56527e+07	4.47601e+07	8.47558e+07	3.61965e+07	2.47437e+07	1.58728e+07	2.73421e+07	1.70562e+07	1.86265e+08	8.4335e+07	7.90804e+07	4.48016e+07	7.35712e+07	2.17089e+07	4.23419e+08	2.13349e+08	9.68969e+07	9.06884e+07	9.09766e+07	7.40766e+07	3.67675	1.08294e+08	7.29197e+07	3.96068	0.0739
Palmitoyl ethanolamide	C18 H37 N O2	299.282	0.875	2.25927e+10	Metabolic pathways;Other	Other	DDA for preferred ion	3.73065e+07		1.10355e+08	1.10355e+08	1.096e+08	5.75552e+07	4.31393e+07	2.82547e+07	9.86871e+07	7.93715e+07	7.58665e+08	3.24002e+08	1.19908e+08	1.1798e+08	1.42821e+08	1.22715e+08	8.48258e+08	3.84064e+08	2.28155e+08	1.29257e+08	8.15821e+08	2.40727e+08	2.1294e+09	1.07295e+09	9.29914e+08	8.70331e+08	5.39465e+08	4.11016e+08	4.499	6.14149e+08	4.3366e+08	4.30013	0.0814
9-PAHSA	C34 H66 O4	538.497	10.422	7.35803e+08			DDA for preferred ion	2.27486e+06		7.81182e+06	7.81182e+06	1.11281e+07	5.84376e+06	1.7282e+08	1.13191e+08	2.67402e+06	2.15065e+06	1.19977e+07	5.12384e+06	2.68242e+07	4.83232e+07	5.23251e+06	2.34777e+06	1.91449e+07	8.66822e+06	1.5726e+08	8.90927e+07	1.74897e+08	5.16073e+07	1.50529e+08	7.58472e+07	5.12725e+07	4.79873e+07	5.46405e+07	3.08366e+07	2.03699	5.53988e+07	3.55532e+07	10.5874	0.0305
